# Supplementary material for: Landslide Sensitivity and Response to Precipitation Changes in Wet and Dry Climates
Source: Geophys Res Lett. 2022 Jul 6;49(13):e2022GL099499. doi: 10.1029/2022GL099499 (PMC9540568; doi:10.1029/2022GL099499)
Supplement: Supplementary file 2 — Table S1 [file GRL-49-e2022GL099499-s002.xlsx]

## Sheet: Sheet1
Ascending Track 35					Descending Track 42					Ascending Track 64					Descending Track 71					Descending Track 115					Ascending Track 137					Descending Track 144					Descending Track 173
Reference	Secondary	Perpendicular Baseline (m)	Timespan (days)	Total number of interferograms	Reference	Secondary	Perpendicular Baseline (m)	Timespan (days)	Total number of interferograms	Reference	Secondary	Perpendicular Baseline (m)	Timespan (days)	Total number of interferograms	Reference	Secondary	Perpendicular Baseline (m)	Timespan (days)	Total number of interferograms	Reference	Secondary	Perpendicular Baseline (m)	Timespan (days)	Total number of interferograms	Reference	Secondary	Perpendicular Baseline (m)	Timespan (days)	Total number of interferograms	Reference	Secondary	Perpendicular Baseline (m)	Timespan (days)	Total number of interferograms	Reference	Secondary	Perpendicular Baseline (m)	Timespan (days)	Total number of interferograms
20150524	20150617	-112.56	24	175	20150512	20150605	-119.23	24	204	20150327	20150502	93.55	36	199	20150514	20150607	-150.83	24	237	20150610	20150704	-56.89	24	200	20150401	20150507	54.85	36	232	20150519	20150612	-43.17	24	225	20141204	20141228	17.99	24	217
20150524	20150711	-81.98	48		20150512	20150629	-176.09	48		20150327	20150619	5.77	84		20150514	20150701	-242.63	48		20150610	20150728	-37.36	48		20150401	20150624	137.31	84		20150519	20150706	77.73	48		20141204	20150121	-54.23	48
20150617	20150711	34.32	24		20150605	20150629	-56.92	24		20150502	20150619	-95.04	48		20150607	20150701	-92.57	24		20150704	20150728	19.72	24		20150507	20150624	82.28	48		20150612	20150706	120.05	24		20141228	20150121	-67.31	24
20150617	20150828	44.51	72		20150605	20150723	75.85	48		20150502	20150713	-89.44	72		20150607	20150725	29.11	48		20150728	20150821	4.85	24		20150507	20150811	31.57	96		20150612	20150730	-14.96	48		20141228	20150310	29.15	72
20150711	20150828	21.73	48		20150629	20150723	132.48	24		20150619	20150713	6.84	24		20150701	20150725	121.6	24		20150728	20150914	33.01	48		20150624	20150811	-50.73	48		20150706	20150730	-128.96	24		20150121	20150310	95.61	48
20150711	20150921	97.97	72		20150629	20150816	115.23	48		20150619	20150806	102.94	48		20150701	20150818	160.56	48		20150821	20150914	29.06	24		20150624	20151115	-72.31	144		20150706	20150823	-88.53	48		20150121	20150403	48.57	72
20150828	20160119	24.27	144		20150723	20150816	-19.4	24		20150713	20150806	96.86	24		20150725	20150818	39.58	24		20150821	20151008	52.04	48		20150811	20151115	-22.04	96		20150730	20150823	42.38	24		20150310	20150403	-48.73	24
20150921	20160212	-119.79	144		20150723	20150909	8.4	48		20150713	20151017	60.85	96		20150725	20150911	12.45	48		20150914	20151008	24.62	24		20150811	20160126	-110.13	168		20150730	20150916	123.04	48		20150310	20150427	-5.91	48
20160119	20160212	-44.09	24		20150816	20150909	25.34	24		20150806	20151017	-36.4	72		20150818	20150911	-31.96	24		20151008	20151101	-67.18	24		20151115	20160126	-88.31	72		20150823	20150916	83.49	24		20150403	20150427	43.27	24
20160119	20160319	32.91	60		20150816	20151003	45.8	48		20150806	20160214	-50.68	192		20150818	20151005	11.89	48		20151008	20151125	-94.54	48		20151115	20160219	-14.71	96		20150823	20151010	18.62	48		20150403	20150521	58.32	48
20160212	20160424	39.42	72		20150909	20151003	20.48	24		20151017	20160214	-17.73	120		20150911	20151005	42.06	24		20151101	20151125	-29.91	24		20160126	20160219	73.68	24		20150916	20151010	-66.94	24		20150427	20150521	18.86	24
20160319	20160424	-38.19	36		20150909	20151027	-55.41	48		20151017	20160309	-69.01	144		20150911	20151029	-33.48	48		20151101	20151219	57.66	48		20160126	20160314	124.39	48		20150916	20151103	-65.68	48		20150427	20150614	-115.75	48
20160319	20160518	-56.8	60		20151003	20151027	-75.89	24		20160214	20160309	-57.86	24		20151005	20151029	-75.93	24		20151125	20151219	86.51	24		20160219	20160314	51.09	24		20151010	20151103	3	24		20150521	20150614	-132.5	24
20160424	20160518	-19.79	24		20151003	20151120	-13.73	48		20160214	20160426	-17.92	72		20151005	20151122	-52.38	48		20151125	20160112	12.62	48		20160219	20160407	41.37	48		20151010	20151127	-76.35	48		20150521	20150708	141.5	48
20160424	20160611	52.08	48		20151027	20151120	65.03	24		20160309	20160426	46.17	48		20151029	20151122	24.95	24		20151219	20160112	-77.62	24		20160314	20160407	-18.78	24		20151103	20151127	-79.38	24		20150614	20150708	273.97	24
20160518	20160611	70.82	24		20151027	20151214	-49.67	48		20160309	20160520	-20.43	72		20151029	20151216	53.31	48		20160112	20160205	-21.13	24		20160314	20160501	-9.88	48		20151103	20151221	-2.81	48		20150614	20150801	32.9	48
20160518	20160705	24.71	48		20151120	20151214	-109.05	24		20160426	20160520	-66.47	24		20151122	20151216	28.91	24		20160112	20160229	75.29	48		20160407	20160501	8.93	24		20151127	20151221	76.72	24		20150708	20150801	-241.58	24
20160611	20160705	-49.03	24		20151120	20160107	-59.78	48		20160426	20160613	49.75	48		20151122	20160109	-68.26	48		20160205	20160229	96.41	24		20160407	20160525	-60.22	48		20151127	20160114	110.56	48		20150708	20150825	-210.71	48
20160705	20160729	-1.24	24		20151214	20160107	50.13	24		20160520	20160613	116.21	24		20151216	20160109	-97.11	24		20160205	20160417	71.92	72		20160501	20160525	-65.36	24		20151221	20160114	33.85	24		20150801	20150825	33.38	24
20160705	20160822	44.06	48		20160107	20160131	68.99	24		20160520	20160707	68.68	48		20151216	20160202	-8.95	48		20160229	20160417	-26.64	48		20160501	20160805	-22.18	96		20151221	20160207	-96.78	48		20150801	20150918	105.31	48
20160729	20160822	42.35	24		20160107	20160224	-11.99	48		20160613	20160707	-47.88	24		20160109	20160202	88.16	24		20160229	20160511	12.95	72		20160525	20160805	47.12	72		20160114	20160207	-130.62	24		20150825	20150918	73.23	24
20160729	20161003	-51.1	66		20160131	20160224	-80.96	24		20160613	20160731	-54.72	48		20160109	20160226	57.6	48		20160417	20160511	35.32	24		20160525	20160829	17.23	96		20160114	20160302	8.87	48		20150825	20151012	0.36	48
20160822	20161003	-91.06	42		20160131	20160319	-46.35	48		20160707	20160731	-8.02	24		20160202	20160226	-30.57	24		20160417	20160604	-62.01	48		20160805	20160829	-34.32	24		20160207	20160302	139.42	24		20150918	20151012	-72.64	24
20160822	20161027	-52.02	66		20160224	20160319	34.62	24		20160707	20161216	-35.35	162		20160202	20160321	-66.42	48		20160511	20160604	-97.34	24		20160805	20170114	-30.86	162		20160207	20160326	67.1	48		20150918	20151129	-113.37	72
20161003	20161120	65.64	48		20160224	20160412	102.24	48		20160731	20161216	-27.56	138		20160226	20160321	-35.98	24		20160511	20160628	-21.98	48		20160829	20170114	0.66	138		20160302	20160326	-72.43	24		20151012	20151129	-41.68	48
20161027	20161120	25.22	24		20160319	20160412	67.63	24		20160731	20170109	-36.23	162		20160226	20160414	73.98	48		20160604	20160628	75.4	24		20160829	20170303	-36.41	186		20160302	20160419	-61.6	48		20151012	20151223	10.75	72
20161027	20161214	-60.18	48		20160319	20160506	-24.57	48		20161216	20170109	-11.52	24		20160321	20160414	109.47	24		20160604	20160722	55.28	48		20170114	20170303	-40.81	48		20160326	20160419	14.9	24		20151129	20151223	50.47	24
20161120	20161214	-84.57	24		20160412	20160506	-91.37	24		20161216	20170115	6.68	30		20160321	20160508	27.9	48		20160628	20160722	-22.97	24		20170114	20170315	33.08	60		20160326	20160513	82.84	48		20151129	20160209	15.01	72
20161120	20170107	-10.47	48		20160412	20160530	-35.63	48		20170109	20170115	15.9	6		20160414	20160508	-81.77	24		20160628	20160815	-21.88	48		20170303	20170315	73.49	12		20160419	20160513	70.48	24		20151223	20160209	-37.09	48
20161214	20170131	70.72	48		20160506	20160530	55.74	24		20170109	20170202	-14.27	24		20160414	20160601	-71.77	48		20160722	20160815	-5.46	24		20170303	20170327	33.77	24		20160419	20160606	-12.08	48		20151223	20160304	26.2	72
20170107	20170206	-12.5	30		20160506	20160810	130.23	96		20170115	20170202	-30.16	18		20160508	20160601	10.19	24		20160722	20160908	70.27	48		20170315	20170327	-44.85	12		20160513	20160606	-82.54	24		20160209	20160304	62.7	24
20170131	20170206	-8.76	6		20160530	20160810	74.8	72		20170115	20170208	-16.89	24		20160508	20160719	30.63	72		20160815	20160908	71.02	24		20170315	20170408	32.65	24		20160513	20160630	-66.14	48		20160209	20160328	65.17	48
20170131	20170224	-22.03	24		20160530	20160903	2.59	96		20170202	20170208	15.76	6		20160601	20160719	21.25	48		20160815	20161219	-43.45	126		20170327	20170408	77.34	12		20160606	20160630	16.63	24		20160304	20160328	3.19	24
20170206	20170224	-14.6	18		20160810	20160903	-74.42	24		20170202	20170226	13.55	24		20160601	20160812	75.74	72		20160908	20161219	-110.33	102		20170327	20170420	119.93	24		20160606	20160724	68.85	48		20160304	20160421	-34.13	48
20170206	20170308	-24.63	30		20160810	20160927	-145	48		20170208	20170226	-8.44	18		20160719	20160812	55.1	24		20160908	20170124	-78.05	138		20170408	20170420	42.64	12		20160630	20160724	52.79	24		20160328	20160421	-35.56	24
20170224	20170308	-14.96	12		20160903	20160927	-70.28	24		20170208	20170310	-6.66	30		20160719	20160905	37.97	48		20161219	20170124	33.04	36		20170408	20170502	11.35	24		20160630	20160817	-8.95	48		20160328	20160515	31.26	48
20170224	20170320	57	24		20160903	20161021	31.78	48		20170226	20170310	1.85	12		20160812	20160905	-17.37	24		20170124	20170223	-10.11	30		20170420	20170502	-31.31	12		20160724	20160817	-60.44	24		20160421	20160515	64.75	24
20170308	20170320	69.45	12		20160927	20161021	93.33	24		20170226	20170403	89.87	36		20160812	20160929	-133.76	48		20170124	20170307	91.68	42		20170420	20170514	-59.71	24		20160724	20160910	17.26	48		20160421	20160608	52.26	48
20170308	20170401	65.18	24		20160927	20161114	-8.41	48		20170310	20170403	88.35	24		20160905	20160929	-116.56	24		20170223	20170307	101.31	12		20170502	20170514	-28.44	12		20160817	20160910	76.83	24		20160515	20160608	-13.22	24
20170320	20170401	-9.28	12		20161021	20161114	-101.51	24		20170310	20170415	85.91	36		20160905	20161023	-24.44	48		20170223	20170319	98.43	24		20170502	20170526	-88.37	24		20160817	20161004	-18.52	48		20160515	20160702	-105.86	48
20170320	20170413	-31.95	24		20161021	20161208	-30.86	48		20170403	20170415	-2.41	12		20160929	20161023	101.4	24		20170307	20170319	-4.61	12		20170514	20170526	-60.01	12		20160910	20161004	-92.23	24		20160608	20160702	-93.86	24
20170401	20170413	-25.25	12		20161114	20161208	71.72	24		20170403	20170427	-96.76	24		20160929	20161116	33.19	48		20170307	20170331	-58.63	24		20170514	20170607	-21.86	24		20160910	20161028	-105.49	48		20160608	20160726	36.47	48
20170401	20170425	-28.39	24		20161114	20170101	-34.39	48		20170415	20170427	-94	12		20161023	20161116	-68.39	24		20170319	20170331	-55.87	12		20170526	20170607	38.47	12		20161004	20161028	-14.2	24		20160702	20160726	130.09	24
20170413	20170507	82.17	24		20161208	20170101	-104.16	24		20170415	20170509	-9.68	24		20161023	20161210	-39.85	48		20170319	20170412	-101.62	24		20170526	20170701	27.88	36		20161004	20161121	46.36	48		20160702	20160819	18.97	48
20170425	20170507	83.27	12		20161208	20170119	47.99	42		20170427	20170509	88.19	12		20161116	20161210	28.7	24		20170331	20170412	-45.75	12		20170607	20170701	-15.83	24		20161028	20161121	57.67	24		20160726	20160819	-111.87	24
20170425	20170519	80.08	24		20170101	20170119	150.28	18		20170427	20170521	106.13	24		20161116	20170103	32.82	48		20170331	20170424	-59.57	24		20170607	20170713	3.01	36		20161028	20161215	-25.8	48		20160726	20160912	-32.44	48
20170507	20170519	-6.41	12		20170101	20170125	43.91	24		20170509	20170521	18.49	12		20161210	20170103	4.98	24		20170412	20170424	-13.93	12		20170701	20170713	15.65	12		20161121	20161215	-83.29	24		20160819	20160912	79.72	24
20170507	20170531	-99.44	24		20170119	20170125	-106.31	6		20170509	20170602	-46.15	24		20161210	20170115	-29.96	36		20170412	20170506	-13.07	24		20170701	20170806	-32.77	36		20161121	20170108	12.17	48		20160819	20161006	45.58	48
20170519	20170531	-94.98	12		20170119	20170218	0.53	30		20170521	20170602	-61.73	12		20170103	20170115	-33.6	12		20170506	20170518	55.58	12		20170713	20170806	-43.36	24		20161215	20170108	89.38	24		20160912	20161006	-35.77	24
20170519	20170612	-67.5	24		20170125	20170218	107.97	24		20170521	20170614	-30.78	24		20170103	20170121	60.08	18		20170506	20170530	137.45	24		20170713	20170818	-26.16	36		20161215	20170114	-12.49	30		20160912	20161030	-101.39	48
20170531	20170612	32.32	12		20170125	20170302	128.4	36		20170602	20170614	31.68	12		20170115	20170121	94.18	6		20170518	20170530	82.17	12		20170806	20170818	22.02	12		20170108	20170114	-101.47	6		20161006	20161030	-65.65	24
20170531	20170624	-63.16	24		20170218	20170302	21.98	12		20170602	20170626	-60.23	24		20170115	20170127	-35.27	12		20170518	20170611	-54.54	24		20170806	20170911	44.73	36		20170108	20170120	65.63	12		20161006	20170227	-17.61	144
20170612	20170624	-87.78	12		20170218	20170326	-105.3	36		20170614	20170626	-88.24	12		20170121	20170127	-128.9	6		20170530	20170611	-135.73	12		20170818	20170911	25.44	24		20170114	20170120	167.13	6		20161030	20170227	48.31	120
20170624	20170706	-13.16	12		20170302	20170326	-125.42	24		20170614	20170708	-96.73	24		20170121	20170220	-4.97	30		20170530	20170623	-172.24	24		20170818	20170923	28.01	36		20170114	20170126	39.47	12		20161030	20170510	4.11	192
20170624	20170718	156.18	24		20170302	20170407	-73.13	36		20170626	20170708	-8.65	12		20170127	20170220	125.14	24		20170611	20170623	-36.67	12		20170911	20170923	3.79	12		20170120	20170126	-127.8	6		20170227	20170510	-45.3	72
20170706	20170718	167.77	12		20170326	20170407	52.48	12		20170626	20170720	106.8	24		20170127	20170304	195.87	36		20170611	20170705	86.08	24		20170911	20171005	-64.61	24		20170120	20170201	-31.86	12		20170227	20170522	4.42	84
20170706	20170730	106.79	24		20170326	20170419	88.34	24		20170708	20170720	115.26	12		20170220	20170304	70.56	12		20170623	20170705	122.31	12		20170923	20171005	-66.67	12		20170126	20170201	95	6		20170510	20170522	48.24	12
20170718	20170730	-60.99	12		20170407	20170419	35.86	12		20170708	20170801	91.91	24		20170220	20170503	-64.82	72		20170623	20170717	153.4	24		20170923	20171017	-32.9	24		20170126	20170225	4.74	30		20170510	20170603	105.98	24
20170718	20170811	-91.73	24		20170407	20170501	13.07	24		20170720	20170801	-23.55	12		20170304	20170503	-135.12	60		20170705	20170717	32.56	12		20171005	20171017	34.86	12		20170201	20170225	-91.92	24		20170522	20170603	57.8	12
20170730	20170823	-79.32	24		20170419	20170501	-23.05	12		20170720	20170813	-23.77	24		20170304	20170515	-134.43	72		20170717	20170729	-75.29	12		20171005	20171029	117.75	24		20170201	20170309	-28.06	36		20170522	20170615	80.35	24
20170811	20170823	-48.7	12		20170419	20170513	-92.7	24		20170801	20170813	-0.26	12		20170503	20170515	0.72	12		20170717	20170810	-95.91	24		20171017	20171029	83.23	12		20170225	20170309	65.93	12		20170603	20170615	22.83	12
20170811	20170904	-39.95	24		20170501	20170513	-69.86	12		20170801	20170825	-71.38	24		20170503	20170608	-44.05	36		20170729	20170810	-20.81	12		20171017	20171110	23.68	24		20170225	20170321	144.36	24		20170603	20170627	-26.51	24
20170823	20170904	8.87	12		20170501	20170606	-62.18	36		20170813	20170825	-71.75	12		20170515	20170608	-44.4	24		20170729	20170822	14.74	24		20171029	20171110	-60.49	12		20170309	20170321	78.64	12		20170615	20170627	-48.68	12
20170823	20170916	151.21	24		20170513	20170606	7.55	24		20170825	20170906	-44.11	12		20170515	20170620	8.91	36		20170810	20170822	33.9	12		20171110	20171204	-99.53	24		20170309	20170402	40.58	24		20170615	20170709	-62.92	24
20170904	20170916	142.53	12		20170606	20170618	75.89	12		20170825	20170918	77.16	24		20170608	20170620	52.34	12		20170810	20170903	3.4	24		20171110	20171228	-5.41	48		20170321	20170402	-38.36	12		20170627	20170709	-14.91	12
20170904	20170928	164.58	24		20170606	20170630	99.52	24		20170906	20170918	121.24	12		20170608	20170702	121.09	24		20170822	20170903	-30.51	12		20171204	20171228	94.12	24		20170321	20170414	-98.45	24		20170627	20170721	14.48	24
20170916	20170928	22.9	12		20170618	20170630	23.88	12		20170906	20170930	193.5	24		20170620	20170702	68.82	12		20170822	20170915	-27.09	24		20171204	20180109	129.62	36		20170402	20170414	-60.2	12		20170709	20170721	27.57	12
20170916	20171010	-41.78	24		20170618	20170712	-17.63	24		20170918	20170930	72.69	12		20170620	20170714	64.88	24		20170903	20170915	12.18	12		20171228	20180109	35.6	12		20170402	20170426	-64.07	24		20170709	20170802	-10.35	24
20170928	20171010	-62.91	12		20170630	20170712	-39.94	12		20170918	20171012	53.83	24		20170702	20170714	-4.04	12		20170903	20170927	50.35	24		20171228	20180226	-16.92	60		20170414	20170426	-5.36	12		20170721	20170802	-32.74	12
20170928	20171022	-128.74	24		20170630	20170724	-48.84	24		20170930	20171012	-21.12	12		20170702	20170726	-12.25	24		20170915	20170927	42.18	12		20180109	20180226	-52.36	48		20170414	20170508	-67.35	24		20170721	20170814	19.74	24
20171010	20171022	-66	12		20170712	20170724	-9.04	12		20170930	20171024	-62.97	24		20170714	20170726	-8.57	12		20170915	20171009	-0.3	24		20180109	20180310	-52.11	60		20170426	20170508	-66.21	12		20170802	20170814	45.69	12
20171010	20171103	-93.6	24		20170712	20170805	-70.42	24		20171012	20171024	-43.11	12		20170714	20170807	-104.58	24		20170927	20171009	-42.45	12		20180226	20180310	0.68	12		20170426	20170520	17.48	24		20170802	20170826	8.21	24
20171022	20171103	-27.6	12		20170724	20170805	-61.9	12		20171012	20171105	-135.16	24		20170726	20170807	-96.27	12		20170927	20171021	-84.11	24		20180226	20180322	-47.78	24		20170508	20170520	77.17	12		20170814	20170826	-38.51	12
20171103	20171115	-24.06	12		20170724	20170817	30.57	24		20171024	20171105	-92.21	12		20170726	20170819	-30.6	24		20171009	20171021	-41.71	12		20180310	20180322	-47.91	12		20170508	20170601	165.75	24		20170814	20170907	-55.29	24
20171103	20171127	96.78	24		20170805	20170817	90.56	12		20171024	20171117	-96.68	24		20170807	20170819	65.84	12		20171009	20171102	-56.94	24		20180310	20180403	40.75	24		20170520	20170601	88.64	12		20170826	20170907	-17.15	12
20171115	20171127	119.18	12		20170805	20170910	46.72	36		20171105	20171117	-8.47	12		20170807	20170831	70.47	24		20171021	20171102	-15.39	12		20180322	20180403	85.92	12		20170520	20170613	16.55	24		20170826	20170919	-50.07	24
20171115	20171209	76.05	24		20170817	20170910	-43.84	24		20171105	20171129	65.51	24		20170819	20170831	5.46	12		20171021	20171114	34.42	24		20180322	20180427	30.57	36		20170601	20170613	-73.03	12		20170907	20170919	-36.21	12
20171127	20171209	-43.21	12		20170817	20171004	-45.68	48		20171117	20171129	68.94	12		20170819	20170912	-8.13	24		20171102	20171114	49.77	12		20180403	20180427	-57.22	24		20170601	20170625	-135.46	24		20170907	20171013	47.3	36
20171127	20180102	-141	36		20170910	20171004	-2.97	24		20171129	20171211	10.08	12		20170831	20170912	-10.07	12		20171102	20171126	78.48	24		20180403	20180521	1.96	48		20170613	20170625	-62.46	12		20170919	20171013	77.03	24
20171209	20180102	-98.02	24		20170910	20171016	14.49	36		20171129	20171223	-2.1	24		20170831	20170924	-4.95	24		20171114	20171126	30.4	12		20180427	20180521	57.82	24		20170613	20170707	-10.86	24		20170919	20171025	34.85	36
20171209	20180207	8.91	60		20171004	20171016	16.92	12		20171211	20171223	-12.57	12		20170912	20170924	5.37	12		20171114	20171208	57.19	24		20180427	20180602	-16.46	36		20170625	20170707	55.32	12		20171013	20171025	-43.63	12
20180102	20180207	106.69	36		20171004	20171028	12.88	24		20171211	20180104	-76.42	24		20170912	20171006	-34.11	24		20171126	20171208	30.65	12		20180521	20180602	-70.02	12		20170625	20170719	119.79	24		20171013	20171106	-72.56	24
20180102	20180303	85.32	60		20171016	20171028	-15.64	12		20171223	20180104	-65.21	12		20170924	20171006	-37.22	12		20171126	20171220	-90.01	24		20180521	20180708	18.16	48		20170707	20170719	64.92	12		20171025	20171106	-29.65	12
20180207	20180315	-55.82	36		20171016	20171109	17.74	24		20171223	20180116	-59.9	24		20170924	20171018	-18.3	24		20171208	20171220	-118.64	12		20180602	20180708	87.89	36		20170707	20170731	-15.35	24		20171025	20171118	-26.18	24
20180303	20180607	10.09	96		20171028	20171109	29.42	12		20180104	20180116	5.53	12		20171006	20171018	18.97	12		20171208	20180101	-96.71	24		20180602	20180720	171.9	48		20170719	20170731	-74.13	12		20171106	20171118	3.51	12
20180315	20180607	40.11	84		20171028	20171121	-49.05	24		20180104	20180128	11.86	24		20171006	20171030	13.57	24		20171220	20180101	23.67	12		20180708	20180720	84.05	12		20170719	20170812	-60.09	24		20171106	20171130	56.54	24
20180315	20180701	59.92	108		20171109	20171121	-77.33	12		20180116	20180128	6.5	12		20171018	20171030	-19.89	12		20171220	20180113	31.71	24		20180708	20180801	-38.54	24		20170731	20170812	14.13	12		20171118	20171130	53.32	12
20180607	20180701	27.5	24		20171109	20171203	-63.3	24		20180116	20180209	49.24	24		20171018	20171111	33.54	24		20180101	20180113	12.74	12		20180720	20180801	-122.49	12		20170731	20170824	-29.85	24		20171118	20171212	80.15	24
20180607	20180713	-118.55	36		20171121	20171203	19.01	12		20180128	20180209	46.29	12		20171030	20171111	47.02	12		20180101	20180125	102.51	24		20180720	20180807	-123.99	18		20170812	20170824	-43.48	12		20171130	20171212	26.86	12
20180701	20180713	-138.92	12		20171121	20171215	18.46	24		20180128	20180221	50.53	24		20171030	20171123	-6.4	24		20180113	20180125	92.43	12		20180801	20180807	-4.71	6		20170812	20170905	-26.24	24		20171130	20171224	39.09	24
20180701	20180806	-114.52	36		20171203	20171215	4.53	12		20180209	20180221	4.32	12		20171111	20171123	-53.35	12		20180113	20180206	39.82	24		20180801	20180813	-90.72	12		20170824	20170905	18.13	12		20171212	20171224	12.32	12
20180713	20180806	28.47	24		20171203	20171227	98.7	24		20180221	20180305	15.42	12		20171111	20171205	-32.31	24		20180125	20180218	-104.29	24		20180807	20180813	-89.17	6		20170824	20170917	-17.05	24		20171212	20180105	-53.04	24
20180806	20181017	178.67	72		20171215	20171227	96.64	12		20180221	20180317	-43.67	24		20171123	20171205	26.62	12		20180206	20180218	-51.2	12		20180807	20180819	58.15	12		20170905	20170917	-33.01	12		20171224	20180105	-65.32	12
20180806	20181122	31.77	108		20171215	20180108	56.82	24		20180305	20180317	-54.17	12		20171123	20171217	-39.88	24		20180206	20180302	-58.4	24		20180813	20180819	147.86	6		20170905	20170929	37.41	24		20171224	20180117	-128.51	24
20181017	20181122	-147.92	36		20171227	20180108	-41.08	12		20180305	20180410	30.42	36		20171205	20171217	-60.47	12		20180218	20180302	-7.89	12		20180813	20180825	71.41	12		20170917	20170929	63.85	12		20180105	20180117	-63.22	12
20181122	20190103	-18.78	42		20171227	20180120	-124.33	24		20180317	20180410	82.87	24		20171205	20171229	40.01	24		20180218	20180314	49.73	24		20180819	20180825	-74.98	6		20170917	20171011	62.79	24		20180105	20180129	2.47	24
20181122	20190109	58.24	48		20180108	20180120	-83.63	12		20180317	20180422	28.33	36		20171217	20171229	100.43	12		20180302	20180314	56.15	12		20180819	20180906	-34.86	18		20170929	20171011	-2.34	12		20180117	20180129	63.98	12
20190103	20190109	76.91	6		20180108	20180201	-104.63	24		20180410	20180422	-59.8	12		20171217	20180110	80.23	24		20180302	20180326	141.82	24		20180825	20180906	40.46	12		20170929	20171023	-64.37	24		20180117	20180210	65.31	24
20190103	20190115	89.35	12		20180120	20180201	-22.7	12		20180410	20180504	-47.09	24		20171229	20180110	-22.6	12		20180314	20180326	85.76	12		20180825	20180912	-20.15	18		20171011	20171023	-63.11	12		20180129	20180210	3.64	12
20190109	20190115	14.47	6		20180120	20180213	-10.68	24		20180422	20180504	18.31	12		20171229	20180122	-49.79	24		20180314	20180407	101.03	24		20180906	20180912	-60.68	6		20171011	20171104	-97.03	24		20180129	20180222	96.63	24
20190109	20190121	-48.66	12		20180201	20180213	12.04	12		20180422	20180516	-33	24		20180110	20180122	-27.71	12		20180326	20180407	15.35	12		20180906	20180918	30.71	12		20171023	20171104	-34.12	12		20180210	20180222	95.26	12
20190115	20190121	-62.38	6		20180201	20180225	127.35	24		20180504	20180516	-40.69	12		20180110	20180203	-76.46	24		20180326	20180419	20.56	24		20180912	20180918	91.09	6		20171023	20171116	31.39	24		20180210	20180306	96.12	24
20190115	20190208	-82.19	24		20180213	20180225	116.32	12		20180504	20180528	-4.83	24		20180122	20180203	-49.22	12		20180407	20180419	7.1	12		20180912	20180924	-22.17	12		20171104	20171116	64.69	12		20180222	20180306	1.65	12
20190121	20190208	-23.14	18		20180213	20180321	176.52	36		20180516	20180528	37.33	12		20180122	20180215	-76.15	24		20180407	20180501	-110.04	24		20180918	20180924	-113.74	6		20171104	20171128	96.35	24		20180222	20180318	-95.93	24
20190121	20190214	19.88	24		20180225	20180321	60.74	24		20180516	20180609	60.72	24		20180203	20180215	-26.92	12		20180419	20180513	-159.53	24		20180918	20180930	-23.33	12		20171116	20171128	31.88	12		20180306	20180318	-96.44	12
20190208	20190214	37.91	6		20180225	20180402	-38.77	36		20180528	20180609	23.5	12		20180203	20180227	36.61	24		20180501	20180513	-46.61	12		20180924	20180930	89.52	6		20171116	20171210	61.49	24		20180306	20180330	-110.53	24
20190208	20190226	137.54	18		20180321	20180402	-97.15	12		20180528	20180621	-10.78	24		20180215	20180227	63.32	12		20180501	20180525	37.26	24		20180924	20181006	22.05	12		20171128	20171210	30.56	12		20180318	20180330	-14.27	12
20190214	20190226	100.82	12		20180321	20180414	-119.95	24		20180609	20180621	-30.4	12		20180215	20180311	167.28	24		20180513	20180525	81.11	12		20180930	20181006	-70.83	6		20171128	20171222	11.64	24		20180318	20180411	30.31	24
20190214	20190304	57.44	18		20180402	20180414	-22.84	12		20180609	20180703	34.18	24		20180227	20180311	103.97	12		20180513	20180606	174.44	24		20180930	20181012	14.74	12		20171210	20171222	-28.19	12		20180330	20180411	44.13	12
20190226	20190304	-47.9	6		20180402	20180426	-2.94	24		20180621	20180703	64.49	12		20180227	20180323	158.15	24		20180525	20180606	93.48	12		20181006	20181012	84.65	6		20171210	20180103	-91.19	24		20180330	20180423	125.56	24
20190304	20190316	-13.39	12		20180414	20180426	20.02	12		20180621	20180715	-81.24	24		20180311	20180323	54.18	12		20180525	20180618	54.84	24		20181006	20181018	119.82	12		20171222	20180103	-63.73	12		20180411	20180423	81.44	12
20190304	20190322	-86.41	18		20180414	20180508	43.66	24		20180703	20180715	-144.44	12		20180311	20180404	1.36	24		20180606	20180618	-38.72	12		20181012	20181018	37.88	6		20171222	20180115	-101.58	24		20180411	20180505	30.03	24
20190316	20190322	-82.86	6		20180426	20180508	23.79	12		20180703	20180925	-137.64	84		20180323	20180404	-54.35	12		20180606	20180630	-108.27	24		20181012	20181024	-64.88	12		20180103	20180115	-38.18	12		20180423	20180505	-51.61	12
20190316	20190328	60.68	12		20180426	20180520	47	24		20180715	20180925	6.82	72		20180323	20180416	-132.41	24		20180618	20180630	-69.71	12		20181018	20181024	-100.79	6		20180103	20180127	66.49	24		20180423	20180517	-102.8	24
20190322	20190328	143.29	6		20180508	20180520	23.22	12		20180715	20181230	127.96	168		20180404	20180416	-78.15	12		20180618	20180712	-93.77	24		20181018	20181030	-36.92	12		20180115	20180127	103.96	12		20180505	20180517	-51.25	12
20190322	20190403	70.72	12		20180508	20180601	39.77	24		20180925	20181230	121.27	96		20180404	20180428	-114.15	24		20180630	20180712	-24.06	12		20181024	20181030	65.93	6		20180115	20180208	81.3	24		20180505	20180529	-24.69	24
20190328	20190409	-80.66	12		20180520	20180601	18.17	12		20180925	20190111	126.92	108		20180416	20180428	-36.01	12		20180630	20180724	16.35	24		20181024	20181105	-42.01	12		20180127	20180208	-23.43	12		20180517	20180529	26.83	12
20190403	20190409	-8.96	6		20180520	20180613	-101.47	24		20181230	20190111	8.46	12		20180416	20180510	15.83	24		20180712	20180724	39.93	12		20181030	20181105	-105.04	6		20180127	20180220	-6.84	24		20180517	20180610	3.49	24
20190403	20190415	24.57	12		20180601	20180613	-117.58	12		20181230	20190117	-49.32	18		20180428	20180510	50.14	12		20180712	20180805	67.32	24		20181030	20181111	-82.57	12		20180208	20180220	17.08	12		20180529	20180610	-26.05	12
20190409	20190421	85.55	12		20180601	20180625	-95.99	24		20190111	20190117	-55.43	6		20180428	20180522	70.38	24		20180724	20180805	27.76	12		20181105	20181111	23.65	6		20180208	20180304	-10.09	24		20180529	20180622	17.85	24
20190415	20190421	54.32	6		20180613	20180625	21.64	12		20190111	20190123	-65.48	12		20180510	20180522	20.88	12		20180724	20180817	49.52	24		20181105	20181117	132.85	12		20180220	20180304	-25.1	12		20180610	20180622	42.86	12
20190415	20190427	88.62	12		20180613	20180707	134.72	24		20190117	20190123	-11.46	6		20180510	20180603	79.08	24		20180805	20180817	22.26	12		20181111	20181117	109.21	6		20180220	20180316	-59.35	24		20180610	20180704	129.87	24
20190421	20190427	35.81	6		20180625	20180707	113.18	12		20190117	20190210	-3.57	24		20180522	20180603	58.21	12		20180805	20180829	-19.53	24		20181111	20181123	-61.57	12		20180304	20180316	-34.26	12		20180622	20180704	87.02	12
20190421	20190509	-131.73	18		20180625	20180719	91.37	24		20190123	20190210	8.53	18		20180522	20180615	-42.37	24		20180817	20180829	-40.45	12		20181117	20181123	-172.14	6		20180304	20180328	15.19	24		20180622	20180716	-2.73	24
20190427	20190509	-165.7	12		20180707	20180719	-23.12	12		20190123	20190222	17.58	30		20180603	20180615	-99.67	12		20180817	20180910	-78.05	24		20181117	20181129	-72.19	12		20180316	20180328	46.73	12		20180704	20180716	-88.82	12
20190509	20190515	55.37	6		20180707	20180731	3.37	24		20190210	20190222	14.93	12		20180603	20180627	-127.66	24		20180829	20180910	-37.78	12		20181123	20181129	98.79	6		20180316	20180409	103.85	24		20180704	20180728	-92.47	24
20190509	20190521	34.77	12		20180719	20180731	26.44	12		20190210	20190306	47.7	24		20180615	20180627	-28.15	12		20180829	20180922	-38.38	24		20181123	20181205	43.37	12		20180328	20180409	57.15	12		20180716	20180728	-5.43	12
20190515	20190521	-23.25	6		20180719	20180812	-74.79	24		20190222	20190306	34.62	12		20180615	20180709	41.61	24		20180910	20180922	-1.2	12		20181129	20181205	-57.98	6		20180328	20180421	111.58	24		20180716	20180809	-42.3	24
20190515	20190527	0.26	12		20180731	20180812	-99.2	12		20190222	20190312	47.18	18		20180627	20180709	69.58	12		20180910	20181004	89.97	24		20181129	20181211	-15.93	12		20180409	20180421	54.37	12		20180728	20180809	-38.38	12
20190521	20190527	23.07	6		20180731	20180824	-49.07	24		20190306	20190312	18.18	6		20180627	20180721	76.97	24		20180922	20181004	90.77	12		20181205	20181211	40.2	6		20180409	20180503	-37.26	24		20180728	20180821	41.37	24
20190521	20190602	34.63	12		20180812	20180824	50.3	12		20190306	20190318	-28.07	12		20180709	20180721	10.27	12		20180922	20181016	17.02	24		20181205	20181217	-5.2	12		20180421	20180503	-90.74	12		20180809	20180821	79.28	12
20190527	20190602	13.53	6		20180812	20180905	9.7	24		20190312	20190318	-41.87	6		20180709	20180802	31.12	24		20181004	20181028	-115.84	24		20181211	20181217	-42.79	6		20180421	20180515	-177.48	24		20180809	20180902	8.87	24
20190527	20190608	-25.46	12		20180824	20180905	-48.72	12		20190312	20190324	-54.25	12		20180721	20180802	27.1	12		20181016	20181028	-32.01	12		20181211	20181223	-30.45	12		20180503	20180515	-87.08	12		20180821	20180902	-76.78	12
20190602	20190608	-38.64	6		20180824	20180917	-10.07	24		20190318	20190330	67.94	12		20180721	20180814	-14.91	24		20181016	20181109	-75.2	24		20181217	20181223	23.57	6		20180503	20180527	-32.3	24		20180821	20180914	-46.54	24
20190602	20190614	-43.68	12		20180905	20180917	41.58	12		20190324	20190330	80.99	6		20180802	20180814	-38.12	12		20181028	20181109	-43.2	12		20181217	20190104	-28.79	18		20180515	20180527	55.2	12		20180902	20180914	31.34	12
20190608	20190614	-9.84	6		20180905	20180929	36.17	24		20190324	20190405	31.63	12		20180802	20180826	-51.28	24		20181028	20181121	-8.78	24		20181223	20190104	-40.07	12		20180515	20180608	117.63	24		20180902	20180926	-23.87	24
20190608	20190620	-17.52	12		20180917	20180929	-6.64	12		20190330	20190405	-53.92	6		20180814	20180826	-13.44	12		20181109	20181121	36.27	12		20181223	20190110	9.77	18		20180527	20180608	62.44	12		20180914	20180926	-50.57	12
20190614	20190626	35.91	12		20180917	20181011	-68.1	24		20190330	20190411	-57.97	12		20180814	20180907	-57.75	24		20181109	20181203	35.08	24		20190104	20190110	42.88	6		20180527	20180620	96.89	24		20180914	20181008	-36.27	24
20190620	20190626	47.68	6		20180929	20181011	-62.29	12		20190405	20190411	-9.51	6		20180826	20180907	-44.34	12		20181121	20181203	-5.26	12		20190104	20190116	83.64	12		20180608	20180620	34.52	12		20180926	20181008	14.31	12
20190620	20190702	7.88	12		20180929	20181023	-53.37	24		20190405	20190417	-16.6	12		20180826	20180919	-2.11	24		20181203	20181215	118.22	12		20190110	20190116	40.46	6		20180608	20180702	10.47	24		20181020	20181101	10.4	12
20190626	20190702	-47.53	6		20181011	20181023	9.74	12		20190411	20190417	-18.25	6		20180907	20180919	44.08	12		20181203	20181227	6	24		20190110	20190122	28.05	12		20180620	20180702	-30.11	12		20181020	20181113	-37.16	24
20190626	20190708	66.74	12		20181011	20181104	16.38	24		20190411	20190423	106.47	12		20180907	20181001	94.67	24		20181215	20181227	-117.09	12		20190116	20190122	-20.02	6		20180620	20180714	-97.4	24		20181101	20181113	-44.94	12
20190702	20190714	26	12		20181023	20181104	9.41	12		20190417	20190423	118.38	6		20180919	20181001	50.62	12		20181215	20190108	-120.47	24		20190116	20190128	16.97	12		20180702	20180714	-67.89	12		20181101	20181125	-39.98	24
20190708	20190714	-87.22	6		20181023	20181116	49.96	24		20190417	20190429	111.16	12		20180919	20181013	-43.54	24		20181227	20190108	-13.15	12		20190122	20190128	31.66	6		20180702	20180807	-46.77	36		20181113	20181125	10.37	12
20190708	20190720	-88.23	12		20181104	20181116	41.29	12		20190423	20190511	-118.99	18		20181001	20181013	-93.85	12		20181227	20190120	-56.77	24		20190122	20190209	39.17	18		20180714	20180807	22.08	24		20181113	20181207	-41.99	24
20190714	20190720	-1.71	6		20181104	20181128	63.15	24		20190429	20190511	-111.76	12		20181001	20181025	-93.3	24		20190108	20190120	-51.9	12		20190128	20190209	10.55	12		20180714	20180819	76.37	36		20181125	20181207	-47.88	12
20190714	20190726	80.7	12		20181116	20181128	23.91	12		20190429	20190517	-118.43	18		20181013	20181025	2.22	12		20190108	20190201	-37.58	24		20190128	20190221	-21.93	24		20180807	20180819	54.38	12		20181125	20181219	65.63	24
20190720	20190726	81.72	6		20181116	20181210	-43.87	24		20190511	20190517	-20.5	6		20181013	20181106	-14.21	24		20190120	20190213	150.8	24		20190209	20190221	-25.69	12		20180807	20180831	-30.41	24		20181207	20181219	113.47	12
20190720	20190801	-110.93	12		20181128	20181210	-66.13	12		20190511	20190523	20.98	12		20181025	20181106	-11.75	12		20190201	20190213	136.45	12		20190209	20190227	29.68	18		20180819	20180831	-83.57	12		20181207	20181231	89.06	24
20190726	20190807	12.87	12		20181210	20181222	-58.44	12		20190517	20190523	20.98	6		20181025	20181130	69.6	36		20190201	20190225	79.7	24		20190221	20190227	54.16	6		20180819	20180912	-27.73	24		20181219	20181231	-26.34	12
20190801	20190807	204.98	6		20181210	20190103	-25.63	24		20190517	20190529	-4	12		20181106	20181130	80.85	24		20190213	20190225	-57.29	12		20190221	20190305	-12.76	12		20180831	20180912	57.54	12		20181219	20190112	-13.2	24
20190801	20190813	157.45	12		20181222	20190103	32.82	12		20190523	20190529	-24.54	6		20181106	20181212	93.49	36		20190213	20190309	-127.86	24		20190227	20190305	-67.12	6		20180831	20180924	6.87	24		20181231	20190112	15.71	12
20190807	20190813	-47.28	6		20181222	20190115	116.17	24		20190523	20190622	-19.8	30		20181130	20181212	13.79	12		20190225	20190309	-70.78	12		20190227	20190311	-6.27	12		20180912	20180924	-55	12		20181231	20190124	-92.48	24
20190807	20190819	-49.26	12		20190103	20190115	83.36	12		20190622	20190628	28.72	6		20181130	20181224	-135.46	24		20190225	20190321	-83.8	24		20190305	20190311	62.77	6		20180912	20181006	-17.24	24		20190112	20190124	-108.19	12
20190813	20190819	-5.28	6		20190103	20190127	26.09	24		20190622	20190704	-36.2	12		20181212	20181224	-148.62	12		20190309	20190321	-14.47	12		20190305	20190317	-14.9	12		20180924	20181006	38.23	12		20190112	20190205	-42.68	24
20190813	20190825	42.02	12		20190115	20190127	-58.62	12		20190628	20190704	-63.63	6		20181212	20190105	-91.16	24		20190309	20190402	3.92	24		20190311	20190317	-74.67	6		20180924	20181018	19.57	24		20190124	20190205	69.63	12
20190819	20190825	46.5	6		20190115	20190208	-40.38	24		20190628	20190710	67.21	12		20181224	20190105	58.31	12		20190321	20190402	14.64	12		20190311	20190323	-19.85	12		20181006	20181018	-34.23	12		20190124	20190217	49.92	24
20190825	20190831	-148.98	6		20190127	20190208	21.09	12		20190704	20190710	130.44	6		20181224	20190117	89.91	24		20190321	20190414	95.19	24		20190317	20190323	57.97	6		20181006	20181030	-43.79	24		20190205	20190217	-20.2	12
20190825	20190912	-103.71	18		20190127	20190220	-39.71	24		20190704	20190716	27.7	12		20190105	20190117	33.39	12		20190402	20190426	61.54	24		20190317	20190329	54.42	12		20181018	20181030	-9.91	12		20190205	20190301	-30.78	24
20190831	20190912	45.61	12		20190208	20190220	-57.67	12		20190710	20190716	-103.07	6		20190105	20190129	15.97	24		20190414	20190426	-22.23	12		20190323	20190329	-6.21	6		20181018	20181111	-65.33	24		20190217	20190301	-11.04	12
20190831	20190924	166.35	24		20190208	20190304	-107.78	24		20190710	20190722	-53.24	12		20190117	20190129	-21.25	12		20190414	20190508	42.54	24		20190323	20190404	-22.07	12		20181030	20181111	-55.69	12		20190217	20190313	101.97	24
20190912	20190924	121.17	12		20190220	20190304	-50.17	12		20190716	20190722	49.89	6		20190117	20190210	34.93	24		20190426	20190508	63.62	12		20190329	20190404	-25.15	6		20181030	20181117	-5.23	18		20190301	20190313	109.95	12
20190912	20190930	45.11	18		20190220	20190316	98.36	24		20190716	20190728	64.04	12		20190129	20190210	56.02	12		20190426	20190520	-63.68	24		20190329	20190410	-0.06	12		20181111	20181117	51.97	6		20190301	20190325	43.06	24
20190924	20190930	-77.02	6		20190304	20190316	148.34	12		20190722	20190728	13.88	6		20190129	20190222	-33.23	24		20190508	20190520	-123.99	12		20190404	20190410	21.66	6		20181111	20181123	12.76	12		20190313	20190325	-66.9	12
20190924	20191006	18.24	12		20190304	20190328	141.06	24		20190722	20190803	-111.43	12		20190210	20190222	-89.08	12		20190508	20190601	-103.34	24		20190404	20190416	1.94	12		20181117	20181123	-43.43	6		20190313	20190406	-127.55	24
20190930	20191006	95.29	6		20190316	20190328	-8.32	12		20190728	20190803	-125.24	6		20190210	20190306	-152.37	24		20190520	20190601	20.7	12		20190410	20190416	-18.22	6		20181117	20181205	-94.86	18		20190325	20190406	-61.13	12
20190930	20191012	-83.34	12		20190316	20190409	9.72	24		20190728	20190809	73.02	12		20190222	20190306	-63.28	12		20190520	20190613	163.09	24		20190410	20190422	49.19	12		20181123	20181205	-54.21	12		20190325	20190430	-70.89	36
20191006	20191012	-176.71	6		20190328	20190409	17.44	12		20190803	20190809	198.37	6		20190222	20190318	60.37	24		20190601	20190625	126.5	24		20190416	20190422	67.33	6		20181123	20181217	121.24	24		20190406	20190430	-11.26	24
20191006	20191018	-131.57	12		20190328	20190421	-96.06	24		20190803	20190815	37.78	12		20190306	20190318	123.37	12		20190613	20190625	-17.14	12		20190416	20190504	14.33	18		20181205	20181217	175.08	12		20190406	20190512	135.23	36
20191012	20191018	45.55	6		20190409	20190421	-110.02	12		20190809	20190815	-161.22	6		20190306	20190330	114.96	24		20190613	20190707	-17.27	24		20190422	20190504	-54.42	12		20181205	20181229	107.61	24		20190430	20190512	145.61	12
20191012	20191024	82.09	12		20190409	20190503	-147.34	24		20190809	20190827	-97.18	18		20190318	20190330	-11.52	12		20190625	20190707	-0.15	12		20190422	20190510	-84.14	18		20181217	20181229	-68.84	12		20190430	20190524	78.26	24
20191018	20191024	36.66	6		20190421	20190503	-37.68	12		20190815	20190827	64.61	12		20190318	20190411	70.56	24		20190625	20190719	-90.09	24		20190504	20190510	-37.93	6		20181217	20190110	-70.69	24		20190512	20190524	-67.42	12
20191018	20191030	-54.82	12		20190421	20190515	45.91	24		20190815	20190902	23.29	18		20190330	20190411	79.37	12		20190719	20190731	55.03	12		20190504	20190516	-41.29	12		20181229	20190110	-9.07	12		20190524	20190605	-6.89	12
20191030	20191111	54.8	12		20190503	20190515	83.13	12		20190827	20190902	-42.01	6		20190330	20190423	-33.85	24		20190719	20190812	-11.86	24		20190510	20190516	-19.34	6		20181229	20190122	-88.42	24		20190524	20190629	-15.44	36
20191105	20191111	-25.34	6		20190503	20190527	111.95	24		20190827	20190908	84.67	12		20190411	20190423	-112.94	12		20190731	20190812	-65.62	12		20190510	20190522	-17.41	12		20190110	20190122	-85.46	12		20190605	20190629	-11.92	24
					20190515	20190527	28.85	12		20190902	20190908	126.29	6		20190411	20190505	-141.16	24		20190731	20190824	-25.53	24		20190516	20190522	4.69	6		20190110	20190203	-99.39	24		20190605	20190711	62.65	36
					20190515	20190608	113.43	24		20190902	20190926	78.82	24		20190423	20190505	-31.24	12		20190812	20190824	44.63	12		20190516	20190528	34.5	12		20190122	20190203	-14.62	12		20190629	20190711	74.55	12
					20190527	20190608	84.71	12		20190908	20190926	-47.8	18		20190423	20190517	-34.91	24		20190812	20190905	69.61	24		20190522	20190528	30.04	6		20190122	20190215	110.9	24		20190629	20190723	57.03	24
					20190527	20190620	28.35	24		20190908	20191002	-59.48	24		20190505	20190517	-5.14	12		20190824	20190905	25.29	12		20190522	20190603	6.76	12		20190203	20190215	124.83	12		20190711	20190723	-19.56	12
					20190608	20190620	-58.37	12		20190926	20191002	-12.66	6		20190505	20190529	53.66	24		20190824	20190917	43.38	24		20190528	20190603	-24.31	6		20190203	20190227	96.46	24		20190711	20190804	-29.05	24
					20190608	20190702	-138.42	24		20190926	20191008	-13.66	12		20190517	20190529	58.32	12		20190905	20190917	18.91	12		20190528	20190609	-13.18	12		20190215	20190227	-29.24	12		20190723	20190804	-12.71	12
					20190620	20190702	-80.25	12		20191002	20191008	9.87	6		20190517	20190610	185.07	24		20190905	20190929	-146.07	24		20190603	20190609	20.8	6		20190215	20190311	-20.88	24		20190723	20190816	-113.36	24
					20190620	20190714	-49.66	24		20191002	20191014	-108.43	12		20190529	20190610	126.76	12		20190917	20190929	-162.94	12		20190603	20190615	-67.02	12		20190227	20190311	8.4	12		20190804	20190816	-102.03	12
					20190702	20190714	30.65	12		20191008	20191014	-112.85	6		20190529	20190622	77.29	24		20190929	20191011	122.79	12		20190609	20190615	-81.54	6		20190227	20190323	-43.87	24		20190804	20190822	-18.33	18
					20190702	20190726	103.7	24		20191008	20191020	-39.1	12		20190610	20190622	-49.51	12		20190929	20191023	196.57	24		20190609	20190621	-10.28	12		20190311	20190323	-51.85	12		20190816	20190822	86.21	6
					20190714	20190726	73.16	12		20191014	20191020	75.03	6		20190610	20190704	-114.64	24		20191011	20191023	74.06	12		20190615	20190621	75.68	6		20190311	20190404	-87.22	24		20190816	20190828	97.57	12
					20190714	20190807	64.14	24		20191014	20191026	-6.45	12		20190622	20190704	-65.15	12		20191011	20191104	-34.6	24		20190615	20190627	74.3	12		20190323	20190404	-35.46	12		20190822	20190828	15.1	6
					20190726	20190807	-10.16	12		20191020	20191026	-77.62	6		20190622	20190716	-95.11	24		20191023	20191104	-104.83	12		20190621	20190627	-5.57	6		20190323	20190416	-18.99	24		20190822	20190903	4.63	12
					20190726	20190819	-91.99	24		20191020	20191101	-6.17	12		20190704	20190716	-29.99	12		20191023	20191116	-153.61	24		20190621	20190703	-15.02	12		20190404	20190416	21.07	12		20190828	20190903	-11.13	6
					20190807	20190819	-82.5	12		20191026	20191101	75.95	6		20190704	20190728	36.06	24		20191104	20191116	-49.09	12		20190627	20190703	-18.61	6		20190404	20190428	52.54	24		20190828	20190909	9.54	12
					20190807	20190831	-68.34	24		20191026	20191107	61.51	12		20190716	20190728	65.58	12		20191116	20191210	13.8	24		20190627	20190709	-8.05	12		20190416	20190428	34.35	12		20190903	20190909	16.71	6
					20190819	20190831	18.57	12		20191101	20191107	-19.05	6		20190716	20190809	39.27	24		20191210	20191222	26.78	12		20190703	20190709	8.85	6		20190416	20190510	167.52	24		20190903	20190915	-11.71	12
					20190819	20190912	70.71	24		20191101	20191113	-25.4	12		20190728	20190809	-29.19	12		20191210	20200103	77.23	24		20190703	20190715	-8.64	12		20190428	20190510	135.62	12		20190909	20190915	-28.29	6
					20190831	20190912	54.77	12		20191107	20191113	-18.65	6		20190728	20190815	-76.42	18		20191222	20200103	50.52	12		20190709	20190715	-15.96	6		20190428	20190522	9.93	24		20190909	20190921	-30.99	12
					20190831	20190924	-19.1	24		20191107	20191119	96.31	12		20190809	20190815	-50.07	6		20191222	20200115	32.81	24		20190709	20190721	28.46	12		20190510	20190522	-129.09	12		20190915	20190921	-7.71	6
					20190912	20190924	-66.24	12		20191113	20191119	106.25	6		20190809	20190821	-16.16	12		20200103	20200115	-18.17	12		20190715	20190721	38.43	6		20190510	20190603	-149.9	24		20190915	20190927	-135.68	12
					20190912	20191006	-25.58	24		20191213	20191225	-25.27	12		20190815	20190821	34.3	6		20200103	20200127	-80.04	24		20190715	20190727	78.65	12		20190522	20190603	-21.13	12		20190921	20190927	-132.44	6
					20190924	20191006	45.86	12		20191213	20191231	41.94	18		20190815	20190827	84.22	12		20200115	20200127	-62.03	12		20190721	20190727	39.81	6		20190522	20190615	64.93	24		20190921	20191003	-59.82	12
					20190924	20191018	61.79	24		20191225	20191231	66.58	6		20190821	20190827	53.25	6		20200115	20200208	-124.03	24		20190721	20190802	-108.31	12		20190603	20190615	85.04	12		20190927	20191003	73.42	6
					20191006	20191018	18.03	12							20190821	20190902	26.22	12		20200127	20200208	-62.05	12		20190727	20190802	-147.77	6		20190603	20190627	95.89	24		20190927	20191009	182.38	12
					20191006	20191030	-51.09	24							20190827	20190902	-27.97	6							20190727	20190808	28.01	12		20190615	20190627	13.52	12		20191003	20191009	109.99	6
					20191018	20191030	-66.18	12							20190827	20190908	-35.15	12							20190802	20190808	176.43	6		20190615	20190709	63.9	24		20191003	20191015	59.83	12
					20191018	20191111	-85.25	24							20190902	20190908	-12.43	6							20190802	20190820	115.48	18		20190627	20190709	52.15	12		20191009	20191021	-46.52	12
					20191030	20191111	-19.23	12							20190902	20190914	24.21	12							20190808	20190820	-61.08	12		20190627	20190721	-27.3	24		20191015	20191021	17.85	6
															20190908	20190914	33.15	6							20190808	20190826	-15.09	18		20190709	20190721	-79.27	12		20191015	20191027	2.8	12
															20190908	20190920	14.21	12							20190820	20190826	45.48	6		20190709	20190802	-87.42	24		20191021	20191027	-14.82	6
															20190914	20190920	-18.89	6							20190820	20190901	-92.86	12		20190721	20190802	-12.59	12		20191021	20191102	20.13	12
															20190914	20191002	-62.31	18							20190826	20190901	-138.63	6		20190721	20190814	-45.62	24		20191027	20191102	26.62	6
															20190920	20191002	-44.3	12							20190826	20190907	10.45	12		20190802	20190814	-38.94	12		20191027	20191108	-15.65	12
															20190920	20191008	15.62	18							20190901	20190907	148.11	6		20190802	20190826	15.31	24		20191102	20191108	-30.44	6
															20191002	20191008	59.08	6							20190901	20190913	73.54	12		20190814	20190826	45.53	12		20191102	20191114	-109.71	12
															20191002	20191014	12.95	12							20190907	20190913	-75.49	6		20190814	20190907	69.94	24		20191108	20191114	-79.37	6
															20191014	20191020	79.88	6							20190907	20190919	-109.84	12		20190826	20190907	24.51	12		20191108	20191120	16.75	12
															20191014	20191026	18.97	12							20190913	20190919	-35.93	6		20190826	20190919	9.01	24		20191114	20191120	95.67	6
															20191020	20191026	-61.24	6							20190913	20190925	45.38	12		20190907	20190919	-19.37	12		20191214	20191220	84.79	6
															20191020	20191101	-93.85	12							20190919	20190925	80.36	6		20190907	20191001	-125.75	24		20191214	20191226	-25.72	12
															20191026	20191101	-33.06	6							20190919	20191001	77.21	12		20190919	20191001	-108.52	12		20191220	20191226	-110.47	6
															20191026	20191107	52.12	12							20190925	20191001	-6.41	6		20190919	20191013	-20.55	24
															20191101	20191107	84.25	6							20190925	20191007	3.27	12		20191001	20191013	88.74	12
															20191101	20191113	-45.16	12							20191001	20191007	14.86	6		20191001	20191025	136.7	24
															20191107	20191113	-128.84	6							20191001	20191013	-131.12	12		20191013	20191025	48.31	12
															20191107	20191119	-85.33	12							20191007	20191013	-135.41	6		20191013	20191106	-21.62	24
															20191113	20191119	45.85	6							20191007	20191019	-6.53	12		20191025	20191106	-63.97	12
															20191113	20191125	11.12	12							20191013	20191019	129.91	6		20191025	20191118	-73.87	24
															20191119	20191125	-39.61	6							20191013	20191025	-13.8	12		20191106	20191118	-10.27	12
															20191119	20191201	-24.89	12							20191019	20191025	-140.41	6
															20191125	20191201	13.22	6							20191019	20191031	-147.9	12
															20191125	20191207	94.99	12							20191025	20191031	-8.39	6
															20191201	20191207	85.21	6							20191025	20191106	124.87	12
															20191201	20191213	-49.08	12							20191031	20191106	132.24	6
															20191207	20191213	-134.67	6							20191106	20191112	-85.08	6
															20191207	20191219	-7.47	12							20191112	20191118	123.09	6
															20191213	20191219	130.93	6
															20191213	20191225	3.21	12
															20191219	20191225	-127.89	6
															20191219	20191231	-47.68	12
															20191225	20191231	82.41	6
