# Supplementary material for: Landslide Sensitivity and Response to Precipitation Changes in Wet and Dry Climates
Source: Geophys Res Lett. 2022 Jul 6;49(13):e2022GL099499. doi: 10.1029/2022GL099499 (PMC9540568; doi:10.1029/2022GL099499)
Supplement: Supplementary file 3 — Table S2 [file GRL-49-e2022GL099499-s003.xlsx]

## Sheet: Sheet1
Landslide Type	Rock Type	Avg. slope angle (deg)	Area (m^2)	Length (m)	Avg. width (m)	centroid longitude (deg)	centroid latitude (deg)	30-year mean water year precipitation (mm)
complex	O marine sed rocks	10.59	110302	427.65	257.93	-119.275	34.949	216.25
complex	gb plutonic rocks	19.47	844562	1246.78	677.39	-119.209	34.939	255.73
complex	M marine sd rocks	14.33	577188	1550.62	372.23	-119.127	34.978	259.59
slump	E marine sed rocks	19.52	118993	518.21	229.62	-117.252	32.886	270.83
complex	M marine sd rocks	15.21	254243	535.81	474.5	-119.13	34.968	276.59
complex	M marine sd rocks	24.26	1.15758e+06	1231.59	939.9	-119.106	34.968	281.87
earthflow	M marine sd rocks	21.96	140375	643.58	218.12	-119.102	34.977	291.93
slump	Qoa marine sed rocks	11.07	761174	3318.91	229.34	-117.531	33.353	298.12
slump	M marine sd rocks	19.98	169050	548.88	307.99	-118.405	33.793	301.97
slump	Qls slide nonmarine sed rocks	10.47	243583	472.05	516.01	-118.375	33.742	329.41
complex	Qls slide nonmarine sed rocks	9.51	1.5091e+06	1594.93	946.18	-118.363	33.74	329.41
earthflow	P marine sed rocks	16.26	17587.8	261.09	67.36	-121.203	36.614	340.32
earthflow	P marine sed rocks	21.07	34650.2	287.41	120.56	-121.196	36.617	340.32
slump	QPc nonmarine sed rocks	19.46	40202.9	215.78	186.31	-121.198	36.633	340.32
complex	QPc nonmarine sed rocks	12.73	95433.4	448.8	212.64	-121.195	36.613	340.32
slump	QPc nonmarine sed rocks	10.84	21564.4	195.63	110.23	-121.175	36.575	342.14
slump	QPc nonmarine sed rocks	18.65	23017.3	179.67	128.11	-121.157	36.603	342.14
complex	KJF Franciscan Complex	7.52	585423	1105.44	529.58	-120.901	36.307	345.39
complex	P marine sed rocks	14.99	49639.2	329.22	150.78	-120.457	36.071	345.52
complex	P marine sed rocks	18.21	79432.8	403.97	196.63	-120.468	36.084	345.52
complex	M marine sed rocks	13.77	571781	1255.85	455.29	-118.353	33.748	345.7
complex	P marine sed rocks	12.46	255061	752.69	338.87	-120.872	36.265	356.16
complex	P marine sed rocks	12.43	274977	695.78	395.21	-120.941	36.353	359.77
complex	KJF Franciscan Complex	13.21	121467	392.29	309.63	-120.82	36.228	365
slump	P marine sed rocks	22.44	88572.6	378.04	234.29	-120.901	36.325	365.16
complex	KJF Franciscan Complex	12.47	158583	619.46	256	-120.929	36.33	365.16
earthflow	P marine sed rocks	14.17	20750.6	242.12	85.7	-120.947	36.36	366.45
earthflow	QPc nonmarine sed rocks	19.43	29612.5	166.71	177.63	-121.175	36.614	369.25
complex	QPc nonmarine sed rocks	15.78	165669	499.9	331.41	-121.172	36.613	369.25
complex	KJF Franciscan Complex	12.95	685564	844.32	811.97	-120.815	36.221	377.49
complex	P marine sed rocks	17.43	109693	415.73	263.86	-121.316	36.73	379.75
complex	P marine sed rocks	9.43	80167.2	549.54	145.88	-120.717	36.087	380.99
complex	M marine sd rocks	19.04	433376	1053.07	411.54	-120.639	34.895	392
slump	P marine sed rocks	17.23	46725.3	284.91	164	-120.838	36.263	393.36
complex	QPc nonmarine sed rocks	15.05	86513.1	459.46	188.29	-120.829	36.233	393.36
complex	P marine sed rocks	9.81	162669	622.52	261.31	-120.843	36.238	393.36
complex	M marine sd rocks	18.07	147298	443.87	331.85	-120.815	36.255	393.43
complex	P marine sed rocks	18.15	425324	1064.47	399.56	-120.895	36.329	394.04
complex	P marine sed rocks	32.39	75489.7	420.77	179.41	-120.821	36.302	402.2
complex	P marine sed rocks	23.84	114616	426.48	268.75	-120.85	36.301	402.2
complex	M marine sd rocks	10.57	650602	780.12	833.98	-120.502	35.962	404.17
earthflow	P marine sed rocks	12.08	195512	729.29	268.09	-120.687	36.095	413.37
earthflow	M marine sd rocks	15.48	283838	923.84	307.24	-120.793	36.242	425.48
earthflow	Ku marine sed and metased rocks	19.92	95652.9	609.54	156.93	-121.089	36.566	429.71
earthflow	KJF Franciscan Complex	9.95	704563	1660.51	424.31	-120.675	36.097	432.48
earthflow	KJF Franciscan Complex	11.9	147583	646.07	228.43	-120.568	36.02	432.6
complex	KJF Franciscan Complex	11.69	208898	920.21	227.01	-120.741	36.159	433.99
complex	KJF Franciscan Complex	8.29	1.32121e+06	1673.71	789.39	-120.757	36.167	433.99
earthflow	M marine sd rocks	21.6	106577	559.64	190.44	-120.24	34.608	436.94
complex	KJF Franciscan Complex	10.29	1.02159e+06	1542.01	662.5	-120.708	36.126	446.21
complex	grMz plutonic rocks	29.3	370882	899.83	412.17	-118.714	34.551	464.71
earthflow	KJF Franciscan Complex	12.26	153665	639.21	240.4	-120.571	36.021	466.16
slump	M marine sed rocks	21.35	84113.3	326.11	257.93	-119.441	34.36	467.38
slump	M marine sed rocks	22.33	129200	411.57	313.92	-119.455	34.373	467.38
complex	KJF Franciscan Complex	14.08	74569.6	335.6	222.2	-120.812	36.307	483.05
complex	KJF Franciscan Complex	11.33	439999	1153.77	381.36	-120.549	36.008	488.47
complex	KJF Franciscan Complex	18.88	73549.4	296.53	248.03	-120.808	36.302	495.57
slump	P marine sed rocks	18.8	266023	578.68	459.71	-120.778	36.301	495.57
complex	um plutonic rock	16.74	1.02707e+06	1267.73	810.17	-120.777	36.284	495.87
earthflow	KJF Franciscan Complex	16.69	208236	769.29	270.69	-120.687	36.109	499.28
earthflow	KJF Franciscan Complex	15.56	263429	859.32	306.56	-121.748	37.499	501.61
complex	KJF Franciscan Complex	13.7	62216.9	457.02	136.14	-120.585	36.068	503.51
complex	KJF Franciscan Complex	12.9	394521	1100.13	358.61	-120.585	36.024	510.82
slump	M marine sd rocks	35.99	84311.5	307.41	274.26	-121.902	36.353	513.11
earthflow	KJF Franciscan Complex	17.95	249163	989.15	251.9	-120.569	36.061	513.34
complex	KJF Franciscan Complex	10.55	208539	424.26	491.54	-120.393	35.95	521.82
slump	M marine sd rocks	36.14	28397.2	149.01	190.57	-121.903	36.356	528.75
complex	M marine sd rocks	22.19	183123	648.65	282.31	-119.379	34.355	530.14
complex	Oc nonmarine sed rocks	15.04	219507	585.98	374.6	-119.349	34.352	539.45
complex	P marine sed rocks	21.64	188470	542.53	347.39	-119.341	34.333	539.6
earthflow	P marine sed rocks	23.87	251146	398.84	629.69	-119.348	34.334	539.6
slump	Ku marine sed and metased rocks	21.8	294742	647.34	455.31	-121.562	37.143	541.15
slump	P marine sed rocks	12.77	23815	190.17	125.23	-122.498	37.696	551.68
complex	KJF Franciscan Complex	14.18	150012	390.76	383.9	-120.979	35.552	556.45
earthflow	KJF Franciscan Complex	12.12	167124	575.78	290.26	-121.025	35.585	560.78
complex	KJF Franciscan Complex	9.62	1.37517e+06	2299.19	598.11	-120.481	35.986	562.1
slump	KJF Franciscan Complex	26.21	106482	416.28	255.79	-121.543	36.019	563.55
complex	KJF Franciscan Complex	29.11	106965	287.91	371.52	-121.53	36.016	563.55
slump	KJF Franciscan Complex	32.27	127239	412.85	308.2	-121.524	36.012	563.55
slump	Ku marine sed and metased rocks	25.75	199383	495.23	402.61	-121.573	37.148	577.06
slump	KJF Franciscan Complex	28.86	24331.1	198.53	122.56	-121.446	35.875	580.98
slump	KJF Franciscan Complex	20.63	321020	699.08	459.2	-121.448	35.881	580.98
slump	KJF Franciscan Complex	17.64	691040	1002.28	689.47	-121.455	35.885	580.98
slump	P marine sed rocks	28.85	89079.4	308.78	288.49	-122.495	37.685	581.12
slump	P marine sed rocks	14.82	383937	554.21	692.76	-122.492	37.669	581.12
complex	M marine sd rocks	26.29	580349	1292.01	449.18	-118.896	34.464	596.73
slump	KJF Franciscan Complex	30.05	164644	482.03	341.56	-121.613	36.084	601.47
slump	KJF Franciscan Complex	26.51	190766	582.61	327.43	-121.617	36.089	601.47
slump	gr-m mixed rocks (granite and meta)	31.67	223637	716.6	312.08	-121.896	36.35	603.91
complex	KJF Franciscan Complex	9.95	331000	992.28	333.58	-122.273	37.897	629.51
complex	KJF Franciscan Complex	8.18	196281	851.21	230.59	-122.288	37.912	632.03
complex	KJF Franciscan Complex	23.63	268088	781.24	343.16	-121.535	36.019	634.49
slump	P marine sed rocks	11.3	86065.3	458.67	187.64	-122.507	37.51	657.17
earthflow	KJF Franciscan Complex	13.03	144754	622.19	232.65	-121.081	35.64	666.79
earthflow	KJF Franciscan Complex	15.15	71361.8	468.78	152.23	-121.064	35.626	669.31
complex	KJF Franciscan Complex	8.42	480555	1047.48	458.77	-122.267	37.887	669.78
earthflow	KJF Franciscan Complex	10.61	382919	1144.09	334.69	-119.854	34.625	670.06
slump	Ep marine sedimentary rocks	27.72	144528	392.39	368.33	-122.515	37.587	677.74
slump	Ep marine sedimentary rocks	32.27	292584	674.57	433.73	-122.516	37.577	677.74
slump	KJF Franciscan Complex	19.38	170214	526.31	323.41	-121.156	35.675	678.1
slump	gr-m mixed rocks (granite and meta)	27.81	131558	526.5	249.87	-121.895	36.347	685.5
complex	KJF Franciscan Complex	14.96	200423	614.42	326.2	-121.082	35.644	688.94
earthflow	KJF Franciscan Complex	18.29	304885	895.53	340.45	-120.93	35.542	695.11
earthflow	KJF Franciscan Complex	22.34	143731	731.02	196.62	-121.438	35.871	703.03
slump	KJF Franciscan Complex	26.88	161077	380.34	423.51	-121.577	36.034	709.13
slump	KJF Franciscan Complex	21.82	166995	532.84	313.41	-121.575	36.031	709.13
slump	KJF Franciscan Complex	27.65	352735	648.68	543.77	-121.579	36.04	709.13
slump	KJF Franciscan Complex	22.46	166254	500.25	332.34	-121.46	35.897	715.3
slump	KJF Franciscan Complex	16.44	186836	419.58	445.29	-121.057	35.626	720.1
complex	KJF Franciscan Complex	10.89	687608	1216.17	565.39	-121.049	35.634	720.1
slump	Ku marine sed and metased rocks	30.54	82686.4	336.2	245.94	-121.885	36.334	750.31
earthflow	KJF Franciscan Complex	11.6	382672	1207.11	317.02	-121.201	35.712	762
slump	KJF Franciscan Complex	37.99	156243	658.24	237.37	-121.34	35.791	762.33
slump	KJF Franciscan Complex	16.66	281871	575.27	489.98	-121.326	35.78	762.33
slump	KJF Franciscan Complex	23.87	206488	568.97	362.92	-121.834	36.251	768.04
slump	KJF Franciscan Complex	22.8	229937	408.23	563.25	-121.83	36.25	768.04
slump	KJF Franciscan Complex	24.85	183702	596.34	308.05	-121.459	35.905	769.48
slump	KJF Franciscan Complex	38.97	19859.2	116.9	169.88	-121.759	36.216	850.24
slump	KJF Franciscan Complex	35.39	93012.2	308.21	301.78	-121.274	35.776	858.53
earthflow	KJF Franciscan Complex	38.09	115944	491.2	236.04	-121.41	35.856	900.59
slump	KJF Franciscan Complex	29.43	60287.6	269.07	224.06	-121.387	35.824	913.7
slump	KJF Franciscan Complex	23.94	95275.8	367.37	259.35	-121.372	35.817	913.7
slump	KJF Franciscan Complex	29.31	112447	275.93	407.52	-121.381	35.821	913.7
complex	KJF Franciscan Complex	31.62	280159	564.56	496.24	-121.43	35.867	931.23
slump	KJF Franciscan Complex	30.34	94416.3	283.31	333.26	-121.276	35.814	956.71
slump	KJF Franciscan Complex	25.65	87708.1	384.96	227.84	-121.591	36.065	966.23
slump	KJF Franciscan Complex	31.75	157471	444.74	354.07	-121.596	36.069	966.23
earthflow	KJF Franciscan Complex	14.38	356648	904.08	394.49	-123.118	39.045	1006.14
earthflow	KJF Franciscan Complex	11.06	276043	757.7	364.32	-123.035	38.862	1059.22
complex	KJF Franciscan Complex	11.06	828492	1257.74	658.71	-123.038	38.87	1059.22
slump	KJF Franciscan Complex	11.11	238050	589.08	404.1	-123.055	38.897	1061.39
earthflow	KJF Franciscan Complex	11.4	84110.5	529.28	158.91	-123.054	38.917	1061.91
slump	KJF Franciscan Complex	24.36	94454.5	337.19	280.12	-123.034	38.909	1061.91
earthflow	KJF Franciscan Complex	13.97	201243	755.35	266.42	-123.049	38.914	1061.91
complex	Qls slide nonmarine sed rocks	13.56	618819	1045.07	592.13	-123.015	38.845	1128.16
slump	grMz plutonic rocks	31.74	343048	609.05	563.25	-121.708	36.191	1152.18
complex	um plutonic rocks	15.61	194473	723.1	268.94	-123.089	39.578	1184.93
slump	KJF Franciscan Complex	12.26	94379.9	368.72	255.97	-123.265	39.699	1193.85
complex	KJF Franciscan Complex	14.31	154605	542.87	284.79	-123.264	39.692	1193.85
complex	KJF Franciscan Complex	12.84	737101	1286.63	572.89	-123.275	39.296	1231.22
earthflow	KJF Franciscan Complex	15.46	70553.1	434.09	162.53	-123.263	39.687	1245.38
slump	KJF Franciscan Complex	15.11	255252	605.02	421.89	-123.256	39.68	1277.42
slump	KJF Franciscan Complex	14.87	2.08319e+06	1801.38	1156.44	-123.007	39.9	1283.83
complex	KJF Franciscan Complex	22.54	1.05407e+06	1689.21	624	-123.063	39.87	1286.28
earthflow	KJF Franciscan Complex	12.67	283301	888.83	318.73	-123.323	39.624	1296.02
complex	KJF Franciscan Complex	19.01	565252	1129.6	500.4	-122.773	39.335	1314.11
slump	KJF Franciscan Complex	11.3	251731	732.74	343.55	-123.722	40.261	1326.43
complex	Pz marine and metased rock	15.28	3.62758e+06	1573.22	2305.83	-123.58	40.812	1336.96
complex	KJF Franciscan Complex	14.94	171878	548.36	313.44	-123.369	39.914	1348.14
earthflow	KJF Franciscan Complex	12.73	742900	1884.18	394.28	-123.193	39.547	1377.33
slump	KJF Franciscan Complex	12.18	103635	372.47	278.24	-123.371	39.787	1383.03
earthflow	KJF Franciscan Complex	17.37	319192	1244.81	256.42	-123.368	39.812	1390.17
slump	KJF Franciscan Complex	22.07	51734.1	243.51	212.45	-123.572	40.114	1395.78
slump	KJF Franciscan Complex	22.99	255047	726.5	351.06	-123.489	40.048	1400.54
complex	KJF Franciscan Complex	22.41	444031	857.65	517.73	-123.484	40.03	1400.65
slump	KJF Franciscan Complex	11.12	123273	336.73	366.09	-123.39	39.939	1400.89
earthflow	KJF Franciscan Complex	17.21	828361	1960.35	422.56	-123.583	40.108	1403.35
complex	KJF Franciscan Complex	14.35	837234	1318.08	635.19	-122.722	39.233	1407
complex	KJF Franciscan Complex	19.67	78268.9	428.39	182.7	-123.461	39.92	1407.14
slump	KJF Franciscan Complex	23.24	134923	426.08	316.66	-123.468	39.912	1407.14
earthflow	KJF Franciscan Complex	15.27	84730.2	403.88	209.79	-123.406	39.946	1434.49
complex	KJF Franciscan Complex	21.89	138069	664.09	207.91	-123.436	39.967	1436.33
earthflow	KJF Franciscan Complex	20.06	302537	839.07	360.56	-123.441	39.947	1439.34
earthflow	KJF Franciscan Complex	15.41	128749	599.08	214.91	-123.523	40.069	1456.26
complex	KJF Franciscan Complex	18.2	242327	637.2	380.3	-123.404	39.902	1459.1
earthflow	KJF Franciscan Complex	14.43	398180	1648.05	241.61	-123.529	40.075	1459.3
earthflow	KJF Franciscan Complex	14	233025	986.07	236.32	-123.527	40.069	1461.54
earthflow	KJF Franciscan Complex	12.92	789825	1905.7	414.45	-123.537	40.092	1461.54
earthflow	KJF Franciscan Complex	13.62	124501	583.76	213.27	-123.567	40.149	1465.31
complex	KJF Franciscan Complex	14.33	129229	511.06	252.87	-123.466	40.019	1468.25
earthflow	KJF Franciscan Complex	15.5	270859	1353.95	200.05	-123.47	39.985	1468.25
slump	KJF Franciscan Complex	17.18	440534	954.33	461.62	-123.517	40.008	1473.78
complex	KJF Franciscan Complex	19.13	729308	1108.47	657.94	-123.493	39.991	1473.78
complex	KJF Franciscan Complex	16.96	1.1125e+06	1687.56	659.23	-123.495	39.997	1473.78
complex	KJF Franciscan Complex	13.63	2.37658e+06	2833.93	838.62	-123.417	39.789	1475.61
earthflow	KJF Franciscan Complex	16.45	176902	779.67	226.89	-123.528	40.102	1475.63
complex	um plutonic rock	12.36	295200	662.88	445.33	-123.494	41.387	1479.76
complex	KJF Franciscan Complex	16.14	1.43559e+06	2140.64	670.64	-123.501	39.983	1483.43
complex	KJF Franciscan Complex	15.94	1.12297e+06	2418.39	464.34	-123.442	39.995	1488.94
complex	Pz marine and metased rock	18.98	1.19042e+06	1907.29	624.14	-123.574	40.725	1493.92
earthflow	KJF Franciscan Complex	16.27	176829	663.21	266.63	-123.479	40.061	1504.58
earthflow	KJF Franciscan Complex	12.73	395120	2318.6	170.41	-123.483	40.098	1509.24
complex	KJF Franciscan Complex	12.24	3.45748e+06	4986.95	693.31	-123.471	40.067	1510.79
slump	KJF Franciscan Complex	21.14	234036	454.91	514.47	-123.395	39.887	1511.15
earthflow	KJF Franciscan Complex	18.37	402859	1589.07	253.52	-123.441	39.984	1516.92
complex	KJF Franciscan Complex	20.32	931235	1765.8	527.37	-123.481	39.91	1531.96
earthflow	KJF Franciscan Complex	12.41	942871	1905.23	494.89	-123.499	40.109	1537.35
complex	KJF Franciscan Complex	17.67	1.63416e+06	2764.45	591.13	-123.469	40.025	1538.71
earthflow	KJF Franciscan Complex	18.23	75498.1	496.23	152.14	-123.55	40.04	1543.04
slump	KJF Franciscan Complex	16.29	400773	653.86	612.93	-123.526	40.029	1543.04
earthflow	KJF Franciscan Complex	11.72	1.61281e+06	2617.24	616.22	-122.984	39.571	1560.1
complex	KJF Franciscan Complex	16.25	555204	1853.56	299.53	-123.528	40.108	1568.5
earthflow	KJF Franciscan Complex	12.66	73526.8	449.57	163.55	-123.494	40.114	1570.21
earthflow	KJF Franciscan Complex	12.68	272755	1519.32	179.52	-123.49	40.113	1570.21
complex	KJF Franciscan Complex	14.82	1.58675e+06	2175.59	729.34	-123.82	40.475	1574.52
slump	KJF Franciscan Complex	13.94	47533.2	341.93	139.01	-123.551	40.108	1576.62
earthflow	KJF Franciscan Complex	16.99	224958	1042.9	215.7	-123.537	40.109	1576.62
complex	KJF Franciscan Complex	11.02	1.52792e+06	1589.96	960.98	-123.784	40.517	1579.59
earthflow	KJF Franciscan Complex	16.52	400826	1237.31	323.95	-123.764	40.348	1580.65
earthflow	KJF Franciscan Complex	13.4	1.17232e+06	2764.72	424.03	-123.693	40.219	1581.09
complex	KJF Franciscan Complex	15.35	745805	1445.47	515.96	-123.56	40.048	1598.73
earthflow	KJF Franciscan Complex	12.23	334430	805.52	415.17	-123.711	40.348	1602.61
earthflow	KJF Franciscan Complex	14.42	998549	2127.58	469.34	-123.805	40.512	1604.94
earthflow	KJF Franciscan Complex	13.88	743734	1673.23	444.49	-123.761	40.376	1608.24
complex	KJF Franciscan Complex	13.55	218944	794.43	275.6	-123.888	40.627	1616.84
earthflow	KJF Franciscan Complex	15.68	645346	1388.15	464.9	-123.557	40.221	1618.65
complex	KJF Franciscan Complex	16.67	1.76288e+06	2673.69	659.34	-123.487	39.916	1629.33
complex	KJF Franciscan Complex	16.35	1.15342e+07	5627.64	2049.55	-123.056	39.899	1635.02
slump	KJF Franciscan Complex	17.5	322696	687.36	469.47	-123.83	40.941	1639.28
complex	Pz marine and metased rock	26.88	101595	482.08	210.74	-123.68	40.99	1657.75
earthflow	KJF Franciscan Complex	12.36	300688	878.26	342.37	-123.638	40.082	1670.83
slump	KJF Franciscan Complex	13.48	321222	514.06	624.87	-123.518	39.932	1684.85
complex	KJF Franciscan Complex	11.61	560873	1320.33	424.8	-123.642	40.483	1686.89
earthflow	KJF Franciscan Complex	14.32	569946	1548.87	367.98	-123.568	40.247	1691.3
complex	KJF Franciscan Complex	14.32	569946	1548.87	367.98	-123.568	40.247	1691.3
earthflow	KJF Franciscan Complex	10.52	972669	1965.89	494.77	-123.619	40.438	1695.67
earthflow	KJF Franciscan Complex	13.94	270933	975.6	277.71	-123.845	40.493	1697.38
earthflow	KJF Franciscan Complex	16.21	157885	686.02	230.15	-123.705	40.509	1721.77
earthflow	KJF Franciscan Complex	14.38	234607	907.61	258.49	-123.715	40.517	1721.77
earthflow	KJF Franciscan Complex	10.78	634015	1790.56	354.09	-123.499	40.194	1732.62
earthflow	KJF Franciscan Complex	11.95	251953	1064.29	236.73	-123.495	40.191	1733.85
earthflow	KJF Franciscan Complex	15.01	298991	1115.96	267.92	-123.512	40.212	1734.23
complex	KJF Franciscan Complex	14.2	222554	830.83	267.87	-123.765	40.532	1756.23
complex	KJF Franciscan Complex	17.03	779653	1411.65	552.3	-123.617	40.561	1765.48
complex	KJF Franciscan Complex	15.26	1.22301e+06	3108.5	393.44	-123.642	40.36	1765.88
complex	KJF Franciscan Complex	13.71	218613	775.16	282.02	-123.648	40.497	1774.93
complex	KJF Franciscan Complex	13.52	2.66707e+06	2771.7	962.25	-123.672	40.507	1774.95
earthflow	KJF Franciscan Complex	16.49	161269	761.31	211.83	-123.653	40.494	1774.98
earthflow	KJF Franciscan Complex	14.15	1.15676e+06	1783.87	648.45	-123.676	40.499	1774.98
complex	KJF Franciscan Complex	15.24	510667	1277.4	399.77	-123.557	40.236	1800.78
complex	KJF Franciscan Complex	13.72	423598	1334.85	317.34	-123.623	40.358	1823.49
complex	KJF Franciscan Complex	13.79	786920	1582.2	497.36	-123.628	40.362	1823.49
complex	KJF Franciscan Complex	13.41	2.5652e+06	2529.26	1014.21	-123.123	40.01	1840.75
earthflow	KJF Franciscan Complex	15.01	227719	1137.28	200.23	-123.63	40.052	1859.83
slump	KJF Franciscan Complex	12.11	425007	820.39	518.06	-123.704	40.009	1867.25
earthflow	KJF Franciscan Complex	13.84	561470	1429.13	392.88	-123.861	40.53	1874.81
complex	KJF Franciscan Complex	16.19	1.51249e+06	2152.37	702.71	-123.654	40.364	1903.42
complex	KJF Franciscan Complex	15.35	1.06269e+06	1975.4	537.96	-123.54	39.901	1924.67
complex	KJF Franciscan Complex	13.02	1.86592e+06	1930.92	966.33	-123.705	40.642	1929.4
complex	KJF Franciscan Complex	14.78	211679	722.04	293.17	-123.604	40.285	1932.67
complex	KJF Franciscan Complex	12.42	1.71362e+06	2338.73	732.71	-123.716	40.522	1934.74
earthflow	KJF Franciscan Complex	15.26	286246	727.52	393.45	-123.651	39.97	1998.26
complex	KJF Franciscan Complex	12.49	2.03e+06	2269.08	894.64	-123.788	40.655	2023.78
complex	KJF Franciscan Complex	17.22	261678	833.46	313.97	-123.6	40.31	2037.48
complex	KJF Franciscan Complex	11.46	125989	487.19	258.6	-123.911	40.239	2088.98
slump	KJF Franciscan Complex	21.33	398953	763.29	522.68	-123.843	40.984	2092.95
earthflow	KJF Franciscan Complex	12.52	92636.8	606.31	152.79	-123.759	40.587	2179.47
