# Supplementary material for: Landslide Sensitivity and Response to Precipitation Changes in Wet and Dry Climates
Source: Geophys Res Lett. 2022 Jul 6;49(13):e2022GL099499. doi: 10.1029/2022GL099499 (PMC9540568; doi:10.1029/2022GL099499)
Supplement: Supplementary file 4 — Table S3 [file GRL-49-e2022GL099499-s004.xlsx]

## Sheet: Sheet1
landslide #	longitude	latitude	landslide type	rock type	rock type	area (m^2)	length (m)	mean width (m)	volume (m^3)	volume based on type (m^3)	thickness (m)	thickness based on type (m)	mean slope (deg)	std. slope (deg)	mean aspect (deg)	InSAR Track	InSAR reference point latitude	InSAR reference point longitude	mean downslope velocity 2015-2020 (cm/yr)	downslope velocity error 2015-2020 (cm/yr)	mean downslope velocity WY2016 (cm/yr)	downslope velocity error WY2016 (cm/yr)	mean downslope velocity WY2017 (cm/yr)	downslope velocity error WY2017 (cm/yr)	mean downslope velocity WY2018 (cm/yr)	downslope velocity error WY2018 (cm/yr)	mean downslope velocity WY2019 (cm/yr)	downslope velocity error WY2019 (cm/yr)	velocity ratio WY2016 ( )	velocity ratio error WY2016 ( )	velocity ratio WY2017 ( )	velocity ratio error WY2017( )	velocity ratio WY2018 ( )	velocity ratio error WY2018 ( )	velocity ratio WY2019 ( )	velocity ratio error WY2019 ( )	30-yr mean water year precipitation (mm)	precipitation WY2016 (mm)	precipitation WY2017 (mm)	precipitation WY2018 (mm)	precipitation WY2019 (mm)	precipitation ratio WY2016 ( )	precipitation ratio WY2017 ( )	precipitation ratio WY2018 ( )	precipitation ratio WY2019 ( )
'ls1'	-123.789	40.657	complex	KJf	Franciscan Complex: marine sedimentary and metasedimentary rocks	746587	1831.3	407.68	9.70625e+06	7.29272e+06	12.97	9.72	11.12	4.13	220.25	T35A	40.6468	-123.78	6.75	1.46	3.35	2.73	11.99	0.94	2.27	0.85	14.04	1.33	0.42	0.35	1.51	0.35	0.29	0.12	1.77	0.37	2022.12	2068.7	2743	1467.18	2165.48	1.02	1.36	0.73	1.07
'ls2'	-123.717	40.5222	complex	KJf	Franciscan Complex: marine sedimentary and metasedimentary rocks	662777	1488.83	445.17	8.30834e+06	6.34281e+06	12.5	9.52	10.28	4.99	233.46	T35A	40.5135	-123.708	3.15	0.76	1.32	1.26	6.7	0.62	1.25	0.62	5.44	0.54	0.36	0.35	1.82	0.35	0.34	0.18	1.48	0.34	1838.17	2066.18	2685.46	1397.35	2002.84	1.12	1.46	0.76	1.09
'ls3'	-123.765	40.5319	earthflow	KJf	Franciscan Complex: marine sedimentary and metasedimentary rocks	116692	561.55	207.8	859734	1.2413e+06	7.35	10.61	13.12	2.49	199.28	T35A	40.5342	-123.774	5.6	1.27	2.08	1.7	10.22	0.68	1.97	1.49	9.83	1.23	0.35	0.29	1.7	0.29	0.33	0.26	1.63	0.4	1721.62	1929.9	2584.87	1333.44	1916.26	1.12	1.5	0.77	1.11
'ls5'	-123.479	40.0657	complex	KJf	Franciscan Complex: marine sedimentary and metasedimentary rocks	1.54979e+06	3123.35	496.19	2.51944e+07	1.71648e+07	16.21	11.01	10.21	3.39	248.88	T35A	40.0549	-123.488	4.75	1.19	3.5	2.12	5.07	0.61	4.44	1.03	8.64	1.01	0.65	0.42	0.94	0.42	0.82	0.26	1.6	0.4	1500.02	1890.3	2401.8	1155.17	1764.69	1.26	1.6	0.77	1.18
'ls6'	-123.528	40.0684	earthflow	KJf	Franciscan Complex: marine sedimentary and metasedimentary rocks	96352.6	479.72	200.85	669475	925126	6.93	9.58	13.43	2.34	116.25	T35A	40.0708	-123.525	2.75	1.02	1.49	2.12	3.53	0.49	1.92	0.78	5.9	0.69	0.46	0.68	1.1	0.68	0.6	0.31	1.84	0.62	1462.61	1849.36	2362.59	1129.56	1733.27	1.26	1.62	0.77	1.19
'ls8'	-123.058	39.9013	complex	KJf	Franciscan Complex: marine sedimentary and metasedimentary rocks	5.30544e+06	4697.64	1129.38	1.25688e+08	7.26127e+07	23.62	13.6	13.35	6.98	122.05	T115	39.9	-123.09	7.82	1.2	1.8	1.21	10.84	1.82	9.39	0.87	11.4	0.89	0.22	0.15	1.3	0.15	1.12	0.19	1.36	0.22	1563.52	1832.26	2366.93	1181.02	1800.15	1.17	1.51	0.76	1.15
'ls11'	-123.489	39.9166	complex	KJf	Franciscan Complex: marine sedimentary and metasedimentary rocks	821264	1516.91	541.41	1.09932e+07	8.1548e+06	13.35	9.88	15.58	4.22	77.51	T115	39.9094	-123.499	3.63	0.94	1.05	1.19	6.44	1.05	1.42	0.65	9.47	0.88	0.23	0.26	1.4	0.26	0.31	0.16	2.06	0.46	1653.39	2050.62	2623	1242.18	1860.02	1.24	1.59	0.75	1.12
'ls12'	-123.54	39.902	complex	KJf	Franciscan Complex: marine sedimentary and metasedimentary rocks	392148	1088	360.43	4.18654e+06	3.42897e+06	10.65	8.7	15.29	6.75	126.76	T115	39.9081	-123.538	2.23	0.65	1.64	0.72	3.42	0.96	1.25	0.5	5.87	0.42	0.54	0.26	1.12	0.26	0.41	0.19	1.93	0.43	1897.79	2328.79	3051.49	1423.62	2125.72	1.23	1.61	0.75	1.12
'ls13'	-123.415	39.7891	complex	KJf	Franciscan Complex: marine sedimentary and metasedimentary rocks	871282	2129.03	409.24	1.18756e+07	8.73988e+06	13.59	9.98	10.85	4.48	90.74	T115	39.7822	-123.428	2.9	0.66	0.62	0.79	5.24	0.77	2.18	0.6	5.93	0.48	0.18	0.23	1.5	0.23	0.63	0.21	1.7	0.35	1476.37	1775.57	2269.3	1068.74	1683.48	1.2	1.54	0.72	1.14
'ls14'	-123.049	38.914	earthflow	KJf	Franciscan Complex: marine sedimentary and metasedimentary rocks	156362	755.12	207.07	1.25992e+06	1.94519e+06	8.04	12.41	13.2	2.46	262.85	T115	38.9062	-123.052	2.84	1.12	0.44	1.99	3.94	1.34	1.95	0.69	7.12	0.48	0.13	0.59	1.17	0.59	0.58	0.28	2.12	0.72	1062.55	1068.09	1656.77	694.43	1439.97	1.01	1.56	0.65	1.36
'ls15'	-123.041	38.87	complex	KJf	Franciscan Complex: marine sedimentary and metasedimentary rocks	427309	733.89	582.25	4.68337e+06	3.79201e+06	10.93	8.83	9.99	1.69	249.01	T115	38.8758	-123.041	4.48	1.22	1.54	2.07	8.08	1.69	2.05	0.58	8.85	0.54	0.3	0.41	1.57	0.41	0.4	0.15	1.73	0.42	1066.72	1069.49	1669.86	701.62	1478.36	1	1.57	0.66	1.39
'ls16'	-123.035	38.8622	earthflow	KJf	Franciscan Complex: marine sedimentary and metasedimentary rocks	214634	751	285.8	1.9055e+06	3.16322e+06	8.86	14.7	10.59	2.65	230.68	T35A	38.8582	-123.038	1.5	0.4	0.58	0.45	2.74	0.44	0.47	0.32	3.34	0.37	0.33	0.26	1.54	0.26	0.27	0.19	1.87	0.47	1102.89	1118.45	1747.87	728.14	1524.25	1.01	1.58	0.66	1.38
'ls17'	-122.288	37.9125	complex	KJf	Franciscan Complex: marine sedimentary and metasedimentary rocks	154599	863.03	179.13	1.24141e+06	1.15184e+06	8.01	7.41	7.79	1.9	226.81	T35A	37.9029	-122.286	1.08	0.37	0.07	0.39	2.22	0.33	0.28	0.35	2.62	0.4	0.05	0.3	1.71	0.3	0.21	0.28	2.02	0.65	632.67	626.96	1018.11	476.89	804.67	0.99	1.61	0.75	1.27
'ls19'	-122.265	37.8869	complex	KJf	Franciscan Complex: marine sedimentary and metasedimentary rocks	159985	467.61	342.14	1.29818e+06	1.199e+06	8.09	7.46	7.95	1.82	221.88	T42D	37.8883	-122.274	0.91	0.31	0.68	0.3	1.88	0.33	0.35	0.34	1.43	0.26	0.62	0.33	1.73	0.33	0.33	0.33	1.32	0.45	650.45	637.3	1058.49	499.39	810.77	0.98	1.63	0.77	1.25
'ls20'	-122.498	37.6963	slump	P	marine sedimentary rocks	21588.9	188.54	114.51	94910.4	89037.5	4.39	4.11	7.67	4.88	181.36	T115	37.6991	-122.483	5.01	0.53	2.92	0.41	5.35	0.95	5.37	0.21	8.69	0.52	0.52	0.09	0.96	0.09	0.96	0.1	1.56	0.17	569.26	525.56	881.62	438.25	737.68	0.92	1.55	0.77	1.3
'ls21'	-122.495	37.6693	slump	P	marine sedimentary rocks	228094	579.33	393.72	2.06303e+06	3.00768e+06	9.02	13.12	8.66	4.4	229.26	T35A	37.666	-122.488	0.94	0.39	0.05	0.42	0.57	0.39	0.75	0.34	2.57	0.43	0.05	0.42	0.58	0.42	0.76	0.46	2.61	1.13	583.1	553.94	915.63	446.76	721.32	0.95	1.57	0.77	1.24
'ls22'	-122.515	37.5874	slump	Ep	marine sedimentary rocks	114329	392.47	291.31	837067	1.07249e+06	7.3	9.34	24.88	10.04	255.96	T42D	37.586	-122.499	9.72	1.24	2	1.23	5.42	1.36	20.69	1.21	8.94	1.16	0.22	0.14	0.58	0.14	2.23	0.33	0.97	0.18	677.86	665.1	1110.94	522.65	792.8	0.98	1.64	0.77	1.17
'ls24'	-121.748	37.4986	earthflow	KJf	Franciscan Complex: marine sedimentary and metasedimentary rocks	113135	788.86	143.42	825673	1.18371e+06	7.28	10.44	14.26	3.8	229.25	T35A	37.4986	-121.738	2.08	0.6	0.22	0.81	2.22	0.33	1.7	0.57	5.11	0.69	0.1	0.35	0.96	0.35	0.73	0.31	2.21	0.65	502.04	535.43	811.29	341.57	655.7	1.07	1.62	0.68	1.31
'ls27'	-120.707	36.1259	complex	KJf	Franciscan Complex: marine sedimentary and metasedimentary rocks	678789	1200.06	565.63	8.57146e+06	6.52278e+06	12.59	9.56	9.53	2.57	247.4	T42D	36.1127	-120.72	1.12	0.34	0.17	0.29	2.73	0.61	0.54	0.15	2.13	0.33	0.12	0.21	1.96	0.21	0.39	0.14	1.53	0.44	446.63	303.32	530.79	278.14	500.57	0.68	1.19	0.62	1.12
'ls28'	-120.741	36.1593	earthflow	KJf	Franciscan Complex: marine sedimentary and metasedimentary rocks	179661	884.83	203.05	1.51051e+06	2.40744e+06	8.39	13.37	10.64	2.04	245.91	T42D	36.1634	-120.734	1.52	0.59	0.35	0.3	2.33	1.46	1.06	0.21	2.56	0.39	0.22	0.21	1.48	0.21	0.67	0.29	1.62	0.66	439.25	314.12	548	293.23	464.89	0.72	1.25	0.67	1.06
'ls29'	-120.584	36.0245	complex	KJf	Franciscan Complex: marine sedimentary and metasedimentary rocks	241449	782.29	308.65	2.22218e+06	1.94228e+06	9.18	8	13.7	5.16	207.16	T42D	36.0243	-120.595	2.34	0.78	0.44	0.87	2.95	0.98	2.19	0.63	4.48	0.65	0.17	0.35	1.17	0.35	0.87	0.37	1.78	0.61	468.94	288.96	495.57	256.98	543.26	0.62	1.06	0.55	1.16
'ls31'	-120.547	36.0082	complex	KJf	Franciscan Complex: marine sedimentary and metasedimentary rocks	276449	868.97	318.13	2.6519e+06	2.27621e+06	9.57	8.19	11.05	2.87	232.54	T144	36.0333	-120.567	5.51	1.06	2.5	1.35	5.32	1.29	7.05	0.88	10.66	0.72	0.39	0.22	0.83	0.22	1.1	0.23	1.67	0.3	487.82	304.04	526.19	263.88	543.65	0.62	1.08	0.54	1.11
'ls32'	-121.834	36.2514	slump	KJf	Franciscan Complex: marine sedimentary and metasedimentary rocks	96404.1	397.37	242.61	669942	831421	6.93	8.58	22.93	2.63	255.64	T35A	36.2535	-121.829	1.22	0.74	0.39	1.05	2.16	0.44	0.53	1.14	2.31	0.34	0.29	0.79	1.6	0.79	0.4	0.87	1.71	0.98	780.6	855.38	1131.01	600.99	1073.65	1.1	1.45	0.77	1.38
'ls33'	-121.707	36.1912	slump	grMz	plutonic rocks	183961	625.43	294.13	1.5579e+06	2.18173e+06	8.45	11.8	29.15	3.9	231.62	T35A	36.1988	-121.72	2.41	0.64	0.61	0.44	6.26	0.71	1.26	0.7	2.59	0.71	0.23	0.17	2.33	0.17	0.47	0.28	0.97	0.35	1005.06	992.65	1582.74	725.57	1327.48	0.99	1.57	0.72	1.32
'ls34'	-121.455	35.8841	slump	KJf	Franciscan Complex: marine sedimentary and metasedimentary rocks	350342	974.62	359.46	3.6134e+06	5.70813e+06	10.29	16.21	14	7.67	223.57	T42D	35.8764	-121.446	7.11	0.47	1.27	0.37	11.18	0.46	6.08	0.52	13.24	0.54	0.16	0.05	1.41	0.05	0.77	0.08	1.67	0.12	638.19	534.08	988.75	448.25	927.27	0.84	1.55	0.7	1.45
'ls35'	-120.641	34.8932	slump	M	marine sedimentary rocks	105402	506	208.3	752749	949907	7.13	8.97	13.03	6.11	252	T42D	34.8884	-120.637	5.77	0.51	1.99	0.31	7.47	0.62	7.61	0.44	5.56	0.69	0.35	0.06	1.32	0.06	1.34	0.14	0.98	0.15	388.42	287.93	600.14	244.3	552.84	0.74	1.55	0.63	1.42
'ls36'	-119.854	34.6246	complex	KJf	Franciscan Complex: marine sedimentary and metasedimentary rocks	311986	1151	271.06	3.10562e+06	2.6228e+06	9.93	8.36	9.85	2.83	282.5	T144	34.6237	-119.864	0.85	0.56	0.19	0.36	1.31	0.37	0.5	0.2	1.76	1.31	0.2	0.4	1.39	0.4	0.53	0.38	1.88	1.79	668.64	401.36	703.28	363.67	870.03	0.6	1.05	0.54	1.3
'ls37'	-119.348	34.3347	earthflow	M	marine sedimentary rocks	186338	607.78	306.59	1.58425e+06	2.54614e+06	8.48	13.63	23.6	4.61	230.55	T144	34.3404	-119.349	3.85	1.44	0.29	1.53	9.88	2.24	1.22	0.76	4.65	1.23	0.07	0.38	2.46	0.38	0.3	0.22	1.16	0.52	526.34	253.19	515.76	259.65	630.92	0.48	0.98	0.49	1.2
'ls38'	-120.479	35.9866	complex	KJf	Franciscan Complex: marine sedimentary and metasedimentary rocks	465808	1272.92	365.94	5.24188e+06	4.19545e+06	11.22	8.96	9.67	3.07	224.81	T137	35.9903	-120.485	2.51	0.63	0.33	1.21	6.66	0.71	2.37	0.3	4.17	0.29	0.1	0.36	1.97	0.36	0.7	0.16	1.23	0.24	517.76	328.04	577.3	266.47	530.03	0.63	1.12	0.51	1.02
'ls39'	-119.276	34.9488	complex	O	marine sedimentary rocks	87046.2	401.8	216.64	586303	587525	6.72	6.72	9.65	2.23	90.36	T137	34.9438	-119.275	1.08	0.57	0.49	0.35	1.12	1.58	0.38	0.15	3.01	0.19	0.39	0.33	0.89	0.33	0.31	0.18	2.41	1.1	233.48	151.05	255.15	99.58	282.34	0.65	1.09	0.43	1.21
'ls40'	-119.207	34.9394	complex	gb	plutonic rocks	222450	764.11	291.12	1.99661e+06	1.76439e+06	8.95	7.89	13.24	5.01	64.16	T137	34.9476	-119.205	7.48	1.83	2.51	2.96	13.56	2.73	5.23	0.85	12.36	0.77	0.3	0.36	1.61	0.36	0.62	0.17	1.47	0.33	262.33	156.69	269.25	113.73	307.47	0.6	1.03	0.43	1.17
'ls41'	-119.129	34.9675	complex	M	marine sedimentary rocks	154910	783.23	197.78	1.24466e+06	1.15455e+06	8.02	7.42	14.34	4.54	69.28	T144	34.9636	-119.124	2.61	0.37	0.38	0.38	3.15	0.49	3.74	0.29	2.04	0.31	0.16	0.17	1.35	0.17	1.61	0.28	0.88	0.19	268.79	157.41	278.46	132.92	306.1	0.59	1.04	0.49	1.14
'ls42'	-119.122	34.9786	complex	M	marine sedimentary rocks	182768	833.68	219.23	1.54472e+06	1.40148e+06	8.43	7.63	14.66	5.28	271.72	T144	34.984	-119.117	2.27	0.7	0.27	0.68	3.27	0.95	0.83	0.42	6.69	0.75	0.1	0.25	1.18	0.25	0.3	0.17	2.42	0.67	256.65	156.85	275.21	134.13	292.62	0.61	1.07	0.52	1.14
'ls43'	-118.362	33.74	complex	M	marine sedimentary rocks	245580	639.25	384.17	2.27196e+06	1.98128e+06	9.23	8.03	7.68	4	202.84	T64A	33.7358	-118.354	5.99	1.52	1.47	3.12	7.49	1.22	5.21	0.78	12.57	0.95	0.22	0.47	1.12	0.47	0.78	0.21	1.88	0.45	325.9	160.38	501.94	121.54	470.15	0.49	1.54	0.37	1.44
'ls44'	-118.376	33.7422	slump	M	marine sedimentary rocks	186136	516.3	360.52	1.58201e+06	2.22037e+06	8.48	11.87	9.83	3.03	201.61	T71D	33.7443	-118.387	4.17	0.89	1.06	1.35	2.73	0.92	3.72	0.35	9.55	0.95	0.25	0.32	0.64	0.32	0.87	0.2	2.24	0.52	323.47	158.73	499.57	120.27	468.77	0.49	1.54	0.37	1.45
'ls46'	-117.525	33.3477	slump	Qoa	marine and nonmarine (continental) sedimentary rocks	114383	1106.95	103.33	837587	1.07325e+06	7.31	9.34	8.12	1.85	61.87	T64A	33.3561	-117.533	2.97	0.74	0.85	1	4.05	0.82	3.56	0.49	5.13	0.65	0.25	0.3	1.19	0.3	1.05	0.27	1.51	0.38	302.63	186.17	415.69	131.07	408.27	0.62	1.37	0.43	1.35
'ls47'	-117.252	32.8852	slump	Qoa	marine and nonmarine (continental) sedimentary rocks	35842.9	263.55	136	184018	189798	5.12	5.27	14.16	4.96	258.06	T71D	32.8885	-117.249	2.45	0.72	0.53	1.42	2.44	0.5	3.35	0.41	2.39	0.56	0.24	0.66	1.12	0.66	1.54	0.55	1.1	0.45	270.3	245.34	411.17	110.2	372.11	0.91	1.52	0.41	1.38
'ls48'	-123.532	40.1055	complex	KJf	Franciscan Complex: marine sedimentary and metasedimentary rocks	166251	837.68	198.47	1.36498e+06	1.25423e+06	8.19	7.51	14.51	3.03	238.52	T115	40.1013	-123.541	3.49	1.09	0.22	0.93	1.79	1.28	5.15	1.13	6.04	1.02	0.07	0.28	0.54	0.28	1.56	0.62	1.83	0.68	1519.6	1916.37	2467.73	1174.58	1784.29	1.26	1.62	0.77	1.17
