# Supplementary material for: Landslide Sensitivity and Response to Precipitation Changes in Wet and Dry Climates
Source: Geophys Res Lett. 2022 Jul 6;49(13):e2022GL099499. doi: 10.1029/2022GL099499 (PMC9540568; doi:10.1029/2022GL099499)
Supplement: Supplementary file 5 — Table S4 [file GRL-49-e2022GL099499-s005.xlsx]

## Sheet: TableS6
Entity ID	Acquisition Date	Publication Date	Resolution	Date Updated	NW Corner Lat	NW Corner Long	NE Corner Lat	NE Corner Long	SE Corner Lat	SE Corner Long	SW Corner Lat	SW Corner Long	NW Corner Lat dec	NW Corner Long dec	NE Corner Lat dec	NE Corner Long dec	SE Corner Lat dec	SE Corner Long dec	SW Corner Lat dec	SW Corner Long dec	Display ID
SRTM1N32W115V3	2000-02-11	2014-09-23	1-ARC		33∞00'00"N	115∞00'00"W	33∞00'00"N	114∞00'00"W	32∞00'00"N	114∞00'00"W	32∞00'00"N	115∞00'00"W	33	-115	33	-114	32	-114	32	-115	SRTM1N32W115V3	SRTM1N32W115V3
SRTM1N32W116V3	2000-02-11	2014-09-23	1-ARC		33∞00'00"N	116∞00'00"W	33∞00'00"N	115∞00'00"W	32∞00'00"N	115∞00'00"W	32∞00'00"N	116∞00'00"W	33	-116	33	-115	32	-115	32	-116	SRTM1N32W116V3	SRTM1N32W116V3
SRTM1N32W117V3	2000-02-11	2014-09-23	1-ARC		33∞00'00"N	117∞00'00"W	33∞00'00"N	116∞00'00"W	32∞00'00"N	116∞00'00"W	32∞00'00"N	117∞00'00"W	33	-117	33	-116	32	-116	32	-117	SRTM1N32W117V3	SRTM1N32W117V3
SRTM1N32W118V3	2000-02-11	2014-09-23	1-ARC		33∞00'00"N	118∞00'00"W	33∞00'00"N	117∞00'00"W	32∞00'00"N	117∞00'00"W	32∞00'00"N	118∞00'00"W	33	-118	33	-117	32	-117	32	-118	SRTM1N32W118V3	SRTM1N32W118V3
SRTM1N33W115V3	2000-02-11	2014-09-23	1-ARC		34∞00'00"N	115∞00'00"W	34∞00'00"N	114∞00'00"W	33∞00'00"N	114∞00'00"W	33∞00'00"N	115∞00'00"W	34	-115	34	-114	33	-114	33	-115	SRTM1N33W115V3	SRTM1N33W115V3
SRTM1N33W116V3	2000-02-11	2014-09-23	1-ARC		34∞00'00"N	116∞00'00"W	34∞00'00"N	115∞00'00"W	33∞00'00"N	115∞00'00"W	33∞00'00"N	116∞00'00"W	34	-116	34	-115	33	-115	33	-116	SRTM1N33W116V3	SRTM1N33W116V3
SRTM1N33W117V3	2000-02-11	2014-09-23	1-ARC		34∞00'00"N	117∞00'00"W	34∞00'00"N	116∞00'00"W	33∞00'00"N	116∞00'00"W	33∞00'00"N	117∞00'00"W	34	-117	34	-116	33	-116	33	-117	SRTM1N33W117V3	SRTM1N33W117V3
SRTM1N33W118V3	2000-02-11	2014-09-23	1-ARC		34∞00'00"N	118∞00'00"W	34∞00'00"N	117∞00'00"W	33∞00'00"N	117∞00'00"W	33∞00'00"N	118∞00'00"W	34	-118	34	-117	33	-117	33	-118	SRTM1N33W118V3	SRTM1N33W118V3
SRTM1N33W119V3	2000-02-11	2014-09-23	1-ARC		34∞00'00"N	119∞00'00"W	34∞00'00"N	118∞00'00"W	33∞00'00"N	118∞00'00"W	33∞00'00"N	119∞00'00"W	34	-119	34	-118	33	-118	33	-119	SRTM1N33W119V3	SRTM1N33W119V3
SRTM1N34W115V3	2000-02-11	2014-09-23	1-ARC		35∞00'00"N	115∞00'00"W	35∞00'00"N	114∞00'00"W	34∞00'00"N	114∞00'00"W	34∞00'00"N	115∞00'00"W	35	-115	35	-114	34	-114	34	-115	SRTM1N34W115V3	SRTM1N34W115V3
SRTM1N34W116V3	2000-02-11	2014-09-23	1-ARC		35∞00'00"N	116∞00'00"W	35∞00'00"N	115∞00'00"W	34∞00'00"N	115∞00'00"W	34∞00'00"N	116∞00'00"W	35	-116	35	-115	34	-115	34	-116	SRTM1N34W116V3	SRTM1N34W116V3
SRTM1N34W117V3	2000-02-11	2014-09-23	1-ARC		35∞00'00"N	117∞00'00"W	35∞00'00"N	116∞00'00"W	34∞00'00"N	116∞00'00"W	34∞00'00"N	117∞00'00"W	35	-117	35	-116	34	-116	34	-117	SRTM1N34W117V3	SRTM1N34W117V3
SRTM1N34W118V3	2000-02-11	2014-09-23	1-ARC		35∞00'00"N	118∞00'00"W	35∞00'00"N	117∞00'00"W	34∞00'00"N	117∞00'00"W	34∞00'00"N	118∞00'00"W	35	-118	35	-117	34	-117	34	-118	SRTM1N34W118V3	SRTM1N34W118V3
SRTM1N34W119V3	2000-02-11	2014-09-23	1-ARC		35∞00'00"N	119∞00'00"W	35∞00'00"N	118∞00'00"W	34∞00'00"N	118∞00'00"W	34∞00'00"N	119∞00'00"W	35	-119	35	-118	34	-118	34	-119	SRTM1N34W119V3	SRTM1N34W119V3
SRTM1N34W120V3	2000-02-11	2014-09-23	1-ARC		35∞00'00"N	120∞00'00"W	35∞00'00"N	119∞00'00"W	34∞00'00"N	119∞00'00"W	34∞00'00"N	120∞00'00"W	35	-120	35	-119	34	-119	34	-120	SRTM1N34W120V3	SRTM1N34W120V3
SRTM1N34W121V3	2000-02-11	2014-09-23	1-ARC		35∞00'00"N	121∞00'00"W	35∞00'00"N	120∞00'00"W	34∞00'00"N	120∞00'00"W	34∞00'00"N	121∞00'00"W	35	-121	35	-120	34	-120	34	-121	SRTM1N34W121V3	SRTM1N34W121V3
SRTM1N35W115V3	2000-02-11	2014-09-23	1-ARC		36∞00'00"N	115∞00'00"W	36∞00'00"N	114∞00'00"W	35∞00'00"N	114∞00'00"W	35∞00'00"N	115∞00'00"W	36	-115	36	-114	35	-114	35	-115	SRTM1N35W115V3	SRTM1N35W115V3
SRTM1N35W116V3	2000-02-11	2014-09-23	1-ARC		36∞00'00"N	116∞00'00"W	36∞00'00"N	115∞00'00"W	35∞00'00"N	115∞00'00"W	35∞00'00"N	116∞00'00"W	36	-116	36	-115	35	-115	35	-116	SRTM1N35W116V3	SRTM1N35W116V3
SRTM1N35W117V3	2000-02-11	2014-09-23	1-ARC		36∞00'00"N	117∞00'00"W	36∞00'00"N	116∞00'00"W	35∞00'00"N	116∞00'00"W	35∞00'00"N	117∞00'00"W	36	-117	36	-116	35	-116	35	-117	SRTM1N35W117V3	SRTM1N35W117V3
SRTM1N35W118V3	2000-02-11	2014-09-23	1-ARC		36∞00'00"N	118∞00'00"W	36∞00'00"N	117∞00'00"W	35∞00'00"N	117∞00'00"W	35∞00'00"N	118∞00'00"W	36	-118	36	-117	35	-117	35	-118	SRTM1N35W118V3	SRTM1N35W118V3
SRTM1N35W119V3	2000-02-11	2014-09-23	1-ARC		36∞00'00"N	119∞00'00"W	36∞00'00"N	118∞00'00"W	35∞00'00"N	118∞00'00"W	35∞00'00"N	119∞00'00"W	36	-119	36	-118	35	-118	35	-119	SRTM1N35W119V3	SRTM1N35W119V3
SRTM1N35W120V3	2000-02-11	2014-09-23	1-ARC		36∞00'00"N	120∞00'00"W	36∞00'00"N	119∞00'00"W	35∞00'00"N	119∞00'00"W	35∞00'00"N	120∞00'00"W	36	-120	36	-119	35	-119	35	-120	SRTM1N35W120V3	SRTM1N35W120V3
SRTM1N35W121V3	2000-02-11	2014-09-23	1-ARC		36∞00'00"N	121∞00'00"W	36∞00'00"N	120∞00'00"W	35∞00'00"N	120∞00'00"W	35∞00'00"N	121∞00'00"W	36	-121	36	-120	35	-120	35	-121	SRTM1N35W121V3	SRTM1N35W121V3
SRTM1N35W122V3	2000-02-11	2014-09-23	1-ARC		36∞00'00"N	122∞00'00"W	36∞00'00"N	121∞00'00"W	35∞00'00"N	121∞00'00"W	35∞00'00"N	122∞00'00"W	36	-122	36	-121	35	-121	35	-122	SRTM1N35W122V3	SRTM1N35W122V3
SRTM1N36W116V3	2000-02-11	2014-09-23	1-ARC		37∞00'00"N	116∞00'00"W	37∞00'00"N	115∞00'00"W	36∞00'00"N	115∞00'00"W	36∞00'00"N	116∞00'00"W	37	-116	37	-115	36	-115	36	-116	SRTM1N36W116V3	SRTM1N36W116V3
SRTM1N36W117V3	2000-02-11	2014-09-23	1-ARC		37∞00'00"N	117∞00'00"W	37∞00'00"N	116∞00'00"W	36∞00'00"N	116∞00'00"W	36∞00'00"N	117∞00'00"W	37	-117	37	-116	36	-116	36	-117	SRTM1N36W117V3	SRTM1N36W117V3
SRTM1N36W118V3	2000-02-11	2014-09-23	1-ARC		37∞00'00"N	118∞00'00"W	37∞00'00"N	117∞00'00"W	36∞00'00"N	117∞00'00"W	36∞00'00"N	118∞00'00"W	37	-118	37	-117	36	-117	36	-118	SRTM1N36W118V3	SRTM1N36W118V3
SRTM1N36W119V3	2000-02-11	2014-09-23	1-ARC		37∞00'00"N	119∞00'00"W	37∞00'00"N	118∞00'00"W	36∞00'00"N	118∞00'00"W	36∞00'00"N	119∞00'00"W	37	-119	37	-118	36	-118	36	-119	SRTM1N36W119V3	SRTM1N36W119V3
SRTM1N36W120V3	2000-02-11	2014-09-23	1-ARC		37∞00'00"N	120∞00'00"W	37∞00'00"N	119∞00'00"W	36∞00'00"N	119∞00'00"W	36∞00'00"N	120∞00'00"W	37	-120	37	-119	36	-119	36	-120	SRTM1N36W120V3	SRTM1N36W120V3
SRTM1N36W121V3	2000-02-11	2014-09-23	1-ARC		37∞00'00"N	121∞00'00"W	37∞00'00"N	120∞00'00"W	36∞00'00"N	120∞00'00"W	36∞00'00"N	121∞00'00"W	37	-121	37	-120	36	-120	36	-121	SRTM1N36W121V3	SRTM1N36W121V3
SRTM1N36W122V3	2000-02-11	2014-09-23	1-ARC		37∞00'00"N	122∞00'00"W	37∞00'00"N	121∞00'00"W	36∞00'00"N	121∞00'00"W	36∞00'00"N	122∞00'00"W	37	-122	37	-121	36	-121	36	-122	SRTM1N36W122V3	SRTM1N36W122V3
SRTM1N37W118V3	2000-02-11	2014-09-23	1-ARC		38∞00'00"N	118∞00'00"W	38∞00'00"N	117∞00'00"W	37∞00'00"N	117∞00'00"W	37∞00'00"N	118∞00'00"W	38	-118	38	-117	37	-117	37	-118	SRTM1N37W118V3	SRTM1N37W118V3
SRTM1N37W119V3	2000-02-11	2014-09-23	1-ARC		38∞00'00"N	119∞00'00"W	38∞00'00"N	118∞00'00"W	37∞00'00"N	118∞00'00"W	37∞00'00"N	119∞00'00"W	38	-119	38	-118	37	-118	37	-119	SRTM1N37W119V3	SRTM1N37W119V3
SRTM1N37W120V3	2000-02-11	2014-09-23	1-ARC		38∞00'00"N	120∞00'00"W	38∞00'00"N	119∞00'00"W	37∞00'00"N	119∞00'00"W	37∞00'00"N	120∞00'00"W	38	-120	38	-119	37	-119	37	-120	SRTM1N37W120V3	SRTM1N37W120V3
SRTM1N37W121V3	2000-02-11	2014-09-23	1-ARC		38∞00'00"N	121∞00'00"W	38∞00'00"N	120∞00'00"W	37∞00'00"N	120∞00'00"W	37∞00'00"N	121∞00'00"W	38	-121	38	-120	37	-120	37	-121	SRTM1N37W121V3	SRTM1N37W121V3
SRTM1N37W122V3	2000-02-11	2014-09-23	1-ARC		38∞00'00"N	122∞00'00"W	38∞00'00"N	121∞00'00"W	37∞00'00"N	121∞00'00"W	37∞00'00"N	122∞00'00"W	38	-122	38	-121	37	-121	37	-122	SRTM1N37W122V3	SRTM1N37W122V3
SRTM1N37W123V3	2000-02-11	2014-09-23	1-ARC		38∞00'00"N	123∞00'00"W	38∞00'00"N	122∞00'00"W	37∞00'00"N	122∞00'00"W	37∞00'00"N	123∞00'00"W	38	-123	38	-122	37	-122	37	-123	SRTM1N37W123V3	SRTM1N37W123V3
SRTM1N37W124V3	2000-02-11	2014-09-23	1-ARC		38∞00'00"N	124∞00'00"W	38∞00'00"N	123∞00'00"W	37∞00'00"N	123∞00'00"W	37∞00'00"N	124∞00'00"W	38	-124	38	-123	37	-123	37	-124	SRTM1N37W124V3	SRTM1N37W124V3
SRTM1N38W119V3	2000-02-11	2014-09-23	1-ARC		39∞00'00"N	119∞00'00"W	39∞00'00"N	118∞00'00"W	38∞00'00"N	118∞00'00"W	38∞00'00"N	119∞00'00"W	39	-119	39	-118	38	-118	38	-119	SRTM1N38W119V3	SRTM1N38W119V3
SRTM1N38W120V3	2000-02-11	2014-09-23	1-ARC		39∞00'00"N	120∞00'00"W	39∞00'00"N	119∞00'00"W	38∞00'00"N	119∞00'00"W	38∞00'00"N	120∞00'00"W	39	-120	39	-119	38	-119	38	-120	SRTM1N38W120V3	SRTM1N38W120V3
SRTM1N38W121V3	2000-02-11	2014-09-23	1-ARC		39∞00'00"N	121∞00'00"W	39∞00'00"N	120∞00'00"W	38∞00'00"N	120∞00'00"W	38∞00'00"N	121∞00'00"W	39	-121	39	-120	38	-120	38	-121	SRTM1N38W121V3	SRTM1N38W121V3
SRTM1N38W122V3	2000-02-11	2014-09-23	1-ARC		39∞00'00"N	122∞00'00"W	39∞00'00"N	121∞00'00"W	38∞00'00"N	121∞00'00"W	38∞00'00"N	122∞00'00"W	39	-122	39	-121	38	-121	38	-122	SRTM1N38W122V3	SRTM1N38W122V3
SRTM1N38W123V3	2000-02-11	2014-09-23	1-ARC		39∞00'00"N	123∞00'00"W	39∞00'00"N	122∞00'00"W	38∞00'00"N	122∞00'00"W	38∞00'00"N	123∞00'00"W	39	-123	39	-122	38	-122	38	-123	SRTM1N38W123V3	SRTM1N38W123V3
SRTM1N38W124V3	2000-02-11	2014-09-23	1-ARC		39∞00'00"N	124∞00'00"W	39∞00'00"N	123∞00'00"W	38∞00'00"N	123∞00'00"W	38∞00'00"N	124∞00'00"W	39	-124	39	-123	38	-123	38	-124	SRTM1N38W124V3	SRTM1N38W124V3
SRTM1N39W121V3	2000-02-11	2014-09-23	1-ARC		40∞00'00"N	121∞00'00"W	40∞00'00"N	120∞00'00"W	39∞00'00"N	120∞00'00"W	39∞00'00"N	121∞00'00"W	40	-121	40	-120	39	-120	39	-121	SRTM1N39W121V3	SRTM1N39W121V3
SRTM1N39W122V3	2000-02-11	2014-09-23	1-ARC		40∞00'00"N	122∞00'00"W	40∞00'00"N	121∞00'00"W	39∞00'00"N	121∞00'00"W	39∞00'00"N	122∞00'00"W	40	-122	40	-121	39	-121	39	-122	SRTM1N39W122V3	SRTM1N39W122V3
SRTM1N39W123V3	2000-02-11	2014-09-23	1-ARC		40∞00'00"N	123∞00'00"W	40∞00'00"N	122∞00'00"W	39∞00'00"N	122∞00'00"W	39∞00'00"N	123∞00'00"W	40	-123	40	-122	39	-122	39	-123	SRTM1N39W123V3	SRTM1N39W123V3
SRTM1N39W124V3	2000-02-11	2014-09-23	1-ARC		40∞00'00"N	124∞00'00"W	40∞00'00"N	123∞00'00"W	39∞00'00"N	123∞00'00"W	39∞00'00"N	124∞00'00"W	40	-124	40	-123	39	-123	39	-124	SRTM1N39W124V3	SRTM1N39W124V3
SRTM1N39W125V3	2000-02-11	2014-09-23	1-ARC		40∞00'00"N	125∞00'00"W	40∞00'00"N	124∞00'00"W	39∞00'00"N	124∞00'00"W	39∞00'00"N	125∞00'00"W	40	-125	40	-124	39	-124	39	-125	SRTM1N39W125V3	SRTM1N39W125V3
SRTM1N40W121V3	2000-02-11	2014-09-23	1-ARC		41∞00'00"N	121∞00'00"W	41∞00'00"N	120∞00'00"W	40∞00'00"N	120∞00'00"W	40∞00'00"N	121∞00'00"W	41	-121	41	-120	40	-120	40	-121	SRTM1N40W121V3	SRTM1N40W121V3
SRTM1N40W122V3	2000-02-11	2014-09-23	1-ARC		41∞00'00"N	122∞00'00"W	41∞00'00"N	121∞00'00"W	40∞00'00"N	121∞00'00"W	40∞00'00"N	122∞00'00"W	41	-122	41	-121	40	-121	40	-122	SRTM1N40W122V3	SRTM1N40W122V3
SRTM1N40W123V3	2000-02-11	2014-09-23	1-ARC		41∞00'00"N	123∞00'00"W	41∞00'00"N	122∞00'00"W	40∞00'00"N	122∞00'00"W	40∞00'00"N	123∞00'00"W	41	-123	41	-122	40	-122	40	-123	SRTM1N40W123V3	SRTM1N40W123V3
SRTM1N40W124V3	2000-02-11	2014-09-23	1-ARC		41∞00'00"N	124∞00'00"W	41∞00'00"N	123∞00'00"W	40∞00'00"N	123∞00'00"W	40∞00'00"N	124∞00'00"W	41	-124	41	-123	40	-123	40	-124	SRTM1N40W124V3	SRTM1N40W124V3
SRTM1N40W125V3	2000-02-11	2014-09-23	1-ARC		41∞00'00"N	125∞00'00"W	41∞00'00"N	124∞00'00"W	40∞00'00"N	124∞00'00"W	40∞00'00"N	125∞00'00"W	41	-125	41	-124	40	-124	40	-125	SRTM1N40W125V3	SRTM1N40W125V3
SRTM1N41W121V3	2000-02-11	2014-09-23	1-ARC		42∞00'00"N	121∞00'00"W	42∞00'00"N	120∞00'00"W	41∞00'00"N	120∞00'00"W	41∞00'00"N	121∞00'00"W	42	-121	42	-120	41	-120	41	-121	SRTM1N41W121V3	SRTM1N41W121V3
SRTM1N41W122V3	2000-02-11	2014-09-23	1-ARC		42∞00'00"N	122∞00'00"W	42∞00'00"N	121∞00'00"W	41∞00'00"N	121∞00'00"W	41∞00'00"N	122∞00'00"W	42	-122	42	-121	41	-121	41	-122	SRTM1N41W122V3	SRTM1N41W122V3
SRTM1N41W123V3	2000-02-11	2014-09-23	1-ARC		42∞00'00"N	123∞00'00"W	42∞00'00"N	122∞00'00"W	41∞00'00"N	122∞00'00"W	41∞00'00"N	123∞00'00"W	42	-123	42	-122	41	-122	41	-123	SRTM1N41W123V3	SRTM1N41W123V3
SRTM1N41W124V3	2000-02-11	2014-09-23	1-ARC		42∞00'00"N	124∞00'00"W	42∞00'00"N	123∞00'00"W	41∞00'00"N	123∞00'00"W	41∞00'00"N	124∞00'00"W	42	-124	42	-123	41	-123	41	-124	SRTM1N41W124V3	SRTM1N41W124V3
SRTM1N41W125V3	2000-02-11	2014-09-23	1-ARC		42∞00'00"N	125∞00'00"W	42∞00'00"N	124∞00'00"W	41∞00'00"N	124∞00'00"W	41∞00'00"N	125∞00'00"W	42	-125	42	-124	41	-124	41	-125	SRTM1N41W125V3	SRTM1N41W125V3
